# Supplementary material for: The distribution and numbers of cheetah (Acinonyx jubatus) in southern Africa
Source: PeerJ. 2017 Dec 11;5:e4096. doi: 10.7717/peerj.4096 (PMC5729830; doi:10.7717/peerj.4096)
Supplement: Appendix 5 [file peerj-05-4096-s008.xls]

## Sheet: Sample characteristics_farmland
	Sample (cheetah persecution) characteristics
	Measure	Value
	Sampled properties	185
	Total size (km2)	19184.2
	Min size (km2)	0.5
	Max size (km2)	1097.5
	Mean size (km2)	103.7 (±12.2SE)
	Median size (km2)	65.51
	Assessment period (24 months)	Properties
	2010-2011	47
	2011-2012	53
	2012-2013	42
	2013-2014	25
	2014-2015	18
	Total	185
	Primary income strategy per property
	Livestock (cattle or smallstock)	109 (58.9%)
	Wildlife (game or hunt)	25 (13.5%)
	Recreation	20 (10.8%)
	Business	27 (14.6%)
	Other	4 (2.2%)
	Primary income strategy per area (km2)
	Livestock (cattle or sheep/goats)	10,830 (56.4%)
	Wildlife (game or hunt)	2,458 (12.8%)
	Recreation/Tourism	3,956 (20.6%)
	Business	1,777 (09.3%)
	Other	163 (00.9%)
