# Supplementary material for: The distribution and numbers of cheetah (Acinonyx jubatus) in southern Africa
Source: PeerJ. 2017 Dec 11;5:e4096. doi: 10.7717/peerj.4096 (PMC5729830; doi:10.7717/peerj.4096)
Supplement: Appendix 7 [file peerj-05-4096-s010.xlsx]

## Sheet: Growth rate simulation
Input parameters		Age at first reproduction		29	months	input parameter
		litter size		5					half of these are females
		interbirth interval		20	months	input parameter
														In addition, the first row of numbers, is also input, but are arbitrary
		adult survival month		0.990706	derived from yearly survival
		adult survival annual		0.894		input parameter
		average life span as adults		6.18608	years
		age at independence		17		input parameter
		# cubs raised to independence		3.2		input parameter			half of these are females
Dervied parameters
		cub monthly survival		0.974089	derived from cubs raised to independence
		cub annual survival		0.72977	derived from monthly survival
		cub fraction to independence		0.64
Output		Annual growth rate		0.298878
									this model does not kill off young up to age of independence, if their mothers die
									It is assumed that this contingent mortality is included in the cub's survival estimate
									i.e. the fraction of cubs dying is those with mothers plus those orphaned.
					Pre-reproduction																												Adult
		Females only		females
		total young	total adult	Births	Age
		(up to 28 m)	(above 28 m)	0	0	0	0	0	0	0	0	0	0	0	0	1	1	1	1	1	1	1	1	1	1	1	1	2	2	2	2	2	2	2	2	2	2	2	2	3	3	3	3	3	3	3	3	3	3
time (months)	year			0	1	2	3	4	5	6	7	8	9	10	11	12	13	14	15	16	17	18	19	20	21	22	23	24	25	26	27	28	29	30	31	32	33	34	35	36	37	38	39	40	41	42	43	44	45
1	0	72.5	0	2.5	2.5	2.5	2.5	2.5	2.5	2.5	2.5	2.5	2.5	2.5	2.5	2.5	2.5	2.5	2.5	2.5	2.5	2.5	2.5	2.5	2.5	2.5	2.5	2.5	2.5	2.5	2.5	2.5
2	0	68.493	2.45375	0.306718	2.43522	2.43522	2.43522	2.43522	2.43522	2.43522	2.43522	2.43522	2.43522	2.43522	2.43522	2.43522	2.43522	2.43522	2.43522	2.43522	2.43522	2.43522	2.43522	2.43522	2.43522	2.43522	2.43522	2.43522	2.43522	2.43522	2.43522	2.43522	2.47677	0	0	0	0	0	0	0	0	0	0	0	0	0	0	0	0
3	0	64.9488	4.82111	0.602639	0.298771	2.37213	2.37213	2.37213	2.37213	2.37213	2.37213	2.37213	2.37213	2.37213	2.37213	2.37213	2.37213	2.37213	2.37213	2.37213	2.37213	2.37213	2.37213	2.37213	2.37213	2.37213	2.37213	2.37213	2.37213	2.37213	2.37213	2.37213	2.41259	2.45375	0	0	0	0	0	0	0	0	0	0	0	0	0	0	0
4	0	61.8433	7.10454	0.888067	0.587024	0.29103	2.31066	2.31066	2.31066	2.31066	2.31066	2.31066	2.31066	2.31066	2.31066	2.31066	2.31066	2.31066	2.31066	2.31066	2.31066	2.31066	2.31066	2.31066	2.31066	2.31066	2.31066	2.31066	2.31066	2.31066	2.31066	2.31066	2.35008	2.39017	2.43094	0	0	0	0	0	0	0	0	0	0	0	0	0	0
5	0	59.1535	9.30642	1.1633	0.865057	0.571814	0.283489	2.25079	2.25079	2.25079	2.25079	2.25079	2.25079	2.25079	2.25079	2.25079	2.25079	2.25079	2.25079	2.25079	2.25079	2.25079	2.25079	2.25079	2.25079	2.25079	2.25079	2.25079	2.25079	2.25079	2.25079	2.25079	2.28919	2.32824	2.36795	2.40835	0	0	0	0	0	0	0	0	0	0	0	0	0
6	0	56.8569	11.4291	1.42863	1.13316	0.842643	0.556998	0.276144	2.19247	2.19247	2.19247	2.19247	2.19247	2.19247	2.19247	2.19247	2.19247	2.19247	2.19247	2.19247	2.19247	2.19247	2.19247	2.19247	2.19247	2.19247	2.19247	2.19247	2.19247	2.19247	2.19247	2.19247	2.22987	2.26791	2.3066	2.34595	2.38596	0	0	0	0	0	0	0	0	0	0	0	0
7	0	54.9324	13.4748	1.68435	1.39162	1.1038	0.820809	0.542566	0.268989	2.13566	2.13566	2.13566	2.13566	2.13566	2.13566	2.13566	2.13566	2.13566	2.13566	2.13566	2.13566	2.13566	2.13566	2.13566	2.13566	2.13566	2.13566	2.13566	2.13566	2.13566	2.13566	2.13566	2.1721	2.20915	2.24683	2.28516	2.32414	2.36379	0	0	0	0	0	0	0	0	0	0	0
8	0	53.3595	15.4457	1.93071	1.6407	1.35556	1.0752	0.799542	0.528507	0.262019	2.08033	2.08033	2.08033	2.08033	2.08033	2.08033	2.08033	2.08033	2.08033	2.08033	2.08033	2.08033	2.08033	2.08033	2.08033	2.08033	2.08033	2.08033	2.08033	2.08033	2.08033	2.08033	2.11582	2.15191	2.18862	2.22595	2.26392	2.30254	2.34182	0	0	0	0	0	0	0	0	0	0
9	0	52.1184	17.344	2.168	1.88068	1.59819	1.32044	1.04734	0.778825	0.514813	0.25523	2.02643	2.02643	2.02643	2.02643	2.02643	2.02643	2.02643	2.02643	2.02643	2.02643	2.02643	2.02643	2.02643	2.02643	2.02643	2.02643	2.02643	2.02643	2.02643	2.02643	2.02643	2.06099	2.09615	2.13191	2.16828	2.20526	2.24288	2.28114	2.32006	0	0	0	0	0	0	0	0	0
10	0	51.1906	19.1717	2.39646	2.11182	1.83195	1.55678	1.28622	1.0202	0.758645	0.501474	0.248617	1.97392	1.97392	1.97392	1.97392	1.97392	1.97392	1.97392	1.97392	1.97392	1.97392	1.97392	1.97392	1.97392	1.97392	1.97392	1.97392	1.97392	1.97392	1.97392	1.97392	2.00759	2.04184	2.07667	2.11209	2.14812	2.18477	2.22204	2.25994	2.29849	0	0	0	0	0	0	0	0
11	0	50.5578	20.9309	2.61636	2.33437	2.0571	1.78449	1.51644	1.2529	0.993769	0.738988	0.488481	0.242175	1.92277	1.92277	1.92277	1.92277	1.92277	1.92277	1.92277	1.92277	1.92277	1.92277	1.92277	1.92277	1.92277	1.92277	1.92277	1.92277	1.92277	1.92277	1.92277	1.95557	1.98893	2.02286	2.05737	2.09246	2.12816	2.16446	2.20138	2.23894	2.27713	0	0	0	0	0	0	0
12	1	50.2028	22.6236	2.82795	2.54857	2.27388	2.0038	1.73825	1.47715	1.22043	0.96802	0.719841	0.475824	0.2359	1.87295	1.87295	1.87295	1.87295	1.87295	1.87295	1.87295	1.87295	1.87295	1.87295	1.87295	1.87295	1.87295	1.87295	1.87295	1.87295	1.87295	1.87295	1.9049	1.9374	1.97045	2.00406	2.03825	2.07302	2.10838	2.14435	2.18093	2.21813	2.25597	0	0	0	0	0	0
13	1	50.109	24.2516	3.03145	2.75467	2.48254	2.21497	1.95188	1.69321	1.43888	1.18881	0.942938	0.701189	0.463495	0.229788	1.82442	1.82442	1.82442	1.82442	1.82442	1.82442	1.82442	1.82442	1.82442	1.82442	1.82442	1.82442	1.82442	1.82442	1.82442	1.82442	1.82442	1.85555	1.8872	1.91939	1.95213	1.98544	2.0193	2.05375	2.08878	2.12442	2.16066	2.19751	2.235	0	0	0	0	0
14	1	50.2606	25.8169	3.22711	2.95291	2.6833	2.41821	2.15758	1.90131	1.64934	1.4016	1.15801	0.918506	0.683021	0.451486	0.223834	1.77715	1.77715	1.77715	1.77715	1.77715	1.77715	1.77715	1.77715	1.77715	1.77715	1.77715	1.77715	1.77715	1.77715	1.77715	1.77715	1.80747	1.8383	1.86966	1.90155	1.93399	1.96698	2.00054	2.03466	2.06937	2.10467	2.14057	2.17709	2.21423	0	0	0	0
15	1	50.6424	27.3212	3.41515	3.1435	2.87639	2.61377	2.35556	2.10167	1.85204	1.6066	1.36528	1.128	0.894707	0.665324	0.439787	0.218034	1.73111	1.73111	1.73111	1.73111	1.73111	1.73111	1.73111	1.73111	1.73111	1.73111	1.73111	1.73111	1.73111	1.73111	1.73111	1.76064	1.79067	1.82122	1.85228	1.88388	1.91602	1.9487	1.98194	2.01575	2.05014	2.08511	2.12068	2.15686	2.19365	0	0	0
16	1	51.2398	28.7664	3.5958	3.32666	3.06205	2.80187	2.54605	2.29452	2.04722	1.80406	1.56498	1.3299	1.09878	0.871525	0.648085	0.428392	0.212385	1.68625	1.68625	1.68625	1.68625	1.68625	1.68625	1.68625	1.68625	1.68625	1.68625	1.68625	1.68625	1.68625	1.68625	1.71502	1.74427	1.77403	1.80429	1.83507	1.86637	1.89821	1.93059	1.96352	1.99702	2.03108	2.06573	2.10097	2.13681	2.17326	0	0
17	1	52.0388	30.1541	3.76926	3.50263	3.24047	2.98271	2.72927	2.48008	2.23507	1.99417	1.75731	1.52443	1.29545	1.07031	0.848943	0.631292	0.417292	0.206882	1.64256	1.64256	1.64256	1.64256	1.64256	1.64256	1.64256	1.64256	1.64256	1.64256	1.64256	1.64256	1.64256	1.67058	1.69908	1.72806	1.75754	1.78752	1.81801	1.84903	1.88057	1.91265	1.94527	1.97846	2.01221	2.04653	2.08144	2.11695	2.15306	0
18	1	53.0262	31.486	3.93575	3.6716	3.41187	3.15651	2.90542	2.65855	2.41582	2.17716	1.9425	1.71178	1.48493	1.26188	1.04257	0.826946	0.614935	0.40648	0.201521	1.6	1.6	1.6	1.6	1.6	1.6	1.6	1.6	1.6	1.6	1.6	1.6	1.62729	1.65505	1.68329	1.712	1.7412	1.77091	1.80112	1.83184	1.86309	1.89487	1.9272	1.96007	1.99351	2.02751	2.0621	2.09728	2.13305
19	1	54.1892	32.7638	4.09547	3.83377	3.57646	3.32347	3.07472	2.83014	2.58967	2.35322	2.12075	1.89217	1.66743	1.44645	1.22918	1.01556	0.80552	0.599002	0.395948	0.1963	1.55854	1.55854	1.55854	1.55854	1.55854	1.55854	1.55854	1.55854	1.55854	1.55854	1.55854	1.58513	1.61217	1.63967	1.66764	1.69609	1.72502	1.75445	1.78438	1.81482	1.84577	1.87726	1.90928	1.94185	1.97498	2.00867	2.04293	2.07778
20	1	55.5156	33.989	4.24862	3.98935	3.73444	3.48379	3.23736	2.99505	2.75681	2.52257	2.29225	2.0658	1.84314	1.62422	1.40897	1.19734	0.989247	0.784648	0.583481	0.385689	0.191213	1.51816	1.51816	1.51816	1.51816	1.51816	1.51816	1.51816	1.51816	1.51816	1.51816	1.54406	1.5704	1.59719	1.62443	1.65214	1.68033	1.70899	1.73814	1.76779	1.79795	1.82862	1.85981	1.89154	1.92381	1.95662	1.99	2.02395
21	1	56.9937	35.1631	4.39539	4.13854	3.88599	3.63768	3.39353	3.15347	2.91745	2.68538	2.45721	2.23286	2.01227	1.79539	1.58214	1.37247	1.16631	0.963615	0.764318	0.568363	0.375695	0.186259	1.47882	1.47882	1.47882	1.47882	1.47882	1.47882	1.47882	1.47882	1.47882	1.50405	1.52971	1.5558	1.58234	1.60933	1.63679	1.66471	1.69311	1.72199	1.75136	1.78124	1.81162	1.84253	1.87396	1.90593	1.93844	1.97151
22	1	58.6125	36.2878	4.53598	4.28151	4.0313	3.7853	3.54342	3.3056	3.07177	2.84186	2.6158	2.39354	2.175	1.96013	1.74887	1.54114	1.3369	1.13609	0.938647	0.744514	0.553636	0.365961	0.181433	1.44051	1.44051	1.44051	1.44051	1.44051	1.44051	1.44051	1.44051	1.46508	1.49007	1.51549	1.54134	1.56764	1.59438	1.62158	1.64924	1.67737	1.70598	1.73509	1.76468	1.79479	1.8254	1.85654	1.88821	1.92042
23	1	60.3611	37.3644	4.67055	4.41845	4.17057	3.92685	3.68722	3.45161	3.21995	2.99218	2.76822	2.54802	2.33152	2.11865	1.90934	1.70355	1.50121	1.30226	1.10665	0.914326	0.725223	0.539291	0.356479	0.176732	1.40318	1.40318	1.40318	1.40318	1.40318	1.40318	1.40318	1.42712	1.45146	1.47622	1.50141	1.52702	1.55307	1.57956	1.6065	1.63391	1.66178	1.69013	1.71896	1.74828	1.77811	1.80844	1.83929	1.87066
24	2	62.2296	38.3944	4.79929	4.54953	4.30396	4.06251	3.8251	3.59168	3.36218	3.13652	2.91465	2.6965	2.482	2.27111	2.06375	1.85987	1.65941	1.46231	1.26852	1.07798	0.890635	0.706432	0.525318	0.347242	0.172153	1.36683	1.36683	1.36683	1.36683	1.36683	1.36683	1.39014	1.41385	1.43797	1.4625	1.48745	1.51283	1.53863	1.56488	1.59157	1.61872	1.64634	1.67442	1.70298	1.73203	1.76158	1.79163	1.82219
25	2	64.2082	39.3791	4.92238	4.67494	4.43165	4.19244	3.95725	3.72599	3.49862	3.27506	3.05525	2.83913	2.62663	2.41769	2.21226	2.01028	1.81168	1.61642	1.42442	1.23565	1.05005	0.867558	0.688128	0.511707	0.338245	0.167692	1.33141	1.33141	1.33141	1.33141	1.33141	1.35412	1.37722	1.40071	1.42461	1.44891	1.47363	1.49876	1.52433	1.55033	1.57678	1.60368	1.63104	1.65886	1.68716	1.71594	1.74521	1.77498
26	2	66.2876	40.3198	5.03998	4.79484	4.55381	4.31683	4.08381	3.85471	3.62945	3.40797	3.1902	2.97609	2.76556	2.55857	2.35505	2.15494	1.95819	1.76474	1.57453	1.38752	1.20364	1.02284	0.845079	0.670298	0.498448	0.329481	0.163347	1.29691	1.29691	1.29691	1.29691	1.31904	1.34154	1.36442	1.3877	1.41137	1.43544	1.45993	1.48484	1.51016	1.53593	1.56213	1.58877	1.61588	1.64344	1.67148	1.69999	1.72899
27	2	68.459	41.218	5.15225	4.90939	4.6706	4.43582	4.20497	3.978	3.75483	3.53541	3.31967	3.10754	2.89897	2.69391	2.49228	2.29403	2.09911	1.90745	1.71901	1.53374	1.35157	1.17245	0.99634	0.823183	0.65293	0.485533	0.320944	0.159115	1.26331	1.26331	1.26331	1.28486	1.30678	1.32907	1.35174	1.3748	1.39825	1.4221	1.44636	1.47104	1.49613	1.52165	1.54761	1.57401	1.60086	1.62817	1.65594	1.68419
28	2	70.7139	42.0749	5.25936	5.01876	4.78219	4.54958	4.32088	4.09602	3.87493	3.65754	3.4438	3.23365	3.02702	2.82386	2.6241	2.4277	2.23459	2.04472	1.85803	1.67447	1.494	1.31655	1.14207	0.970524	0.801854	0.636012	0.472953	0.312628	0.154992	1.23058	1.23058	1.25157	1.27292	1.29463	1.31672	1.33918	1.36202	1.38526	1.40889	1.43292	1.45736	1.48222	1.50751	1.53322	1.55938	1.58598	1.61303	1.64055
29	2	73.0445	42.8916	5.36146	5.12309	4.88872	4.65828	4.4317	4.20893	3.98989	3.77453	3.56277	3.35457	3.14987	2.94859	2.75069	2.55611	2.3648	2.17669	1.99174	1.80989	1.63109	1.45529	1.28243	1.11248	0.945377	0.781077	0.619533	0.460698	0.304527	0.150976	1.19869	1.21914	1.23994	1.26109	1.2826	1.30448	1.32673	1.34936	1.37238	1.39579	1.4196	1.44382	1.46845	1.4935	1.51897	1.54489	1.57124	1.59804
30	2	75.4429	43.6695	5.45869	5.22254	4.99034	4.76205	4.53758	4.31687	4.09987	3.88651	3.67673	3.47046	3.26765	3.06825	2.87219	2.67942	2.48988	2.30352	2.12029	1.94013	1.76299	1.58882	1.41758	1.2492	1.08366	0.920882	0.760839	0.60348	0.448761	0.296637	0.147064	1.18755	1.20781	1.22841	1.24937	1.27068	1.29235	1.3144	1.33682	1.35963	1.38282	1.40641	1.4304	1.4548	1.47962	1.50486	1.53053	1.55664
31	2	78.7709	43.408	5.426	5.31725	5.08722	4.86104	4.63866	4.42001	4.20502	3.99364	3.78581	3.58146	3.38054	3.18299	2.98875	2.79777	2.60999	2.42537	2.24384	2.06535	1.88986	1.71731	1.54766	1.38085	1.21684	1.05558	0.897021	0.741125	0.587844	0.437133	0.288951	0.145697	1.17651	1.19658	1.21699	1.23775	1.25887	1.28034	1.30218	1.3244	1.34699	1.36997	1.39334	1.41711	1.44128	1.46587	1.49087	1.5163
32	2	81.8594	43.2882	5.41102	5.28541	5.17948	4.95541	4.73509	4.51847	4.30548	4.09607	3.89016	3.68772	3.48866	3.29295	3.10051	2.91131	2.72528	2.54237	2.36253	2.1857	2.01184	1.84089	1.67281	1.50756	1.34507	1.18531	1.02823	0.873779	0.721922	0.572613	0.425807	0.286265	0.144343	1.16558	1.18546	1.20568	1.22625	1.24717	1.26844	1.29008	1.31209	1.33447	1.35724	1.38039	1.40394	1.42788	1.45224	1.47702
33	2	84.7366	43.3038	5.41297	5.27082	5.14846	5.04528	4.82701	4.6124	4.40139	4.19392	3.98994	3.78937	3.59216	3.39827	3.20762	3.02018	2.83588	2.65467	2.47649	2.30131	2.12907	1.95971	1.79319	1.62947	1.46849	1.31022	1.1546	1.00158	0.851139	0.703217	0.557776	0.42185	0.283605	0.143002	1.15475	1.17444	1.19448	1.21485	1.23558	1.25665	1.27809	1.29989	1.32207	1.34462	1.36756	1.39089	1.41461	1.43874
34	2	87.4288	43.4488	5.4311	5.27272	5.13425	5.01506	4.91455	4.70194	4.49289	4.28735	4.08526	3.88655	3.69118	3.49909	3.31022	3.12451	2.94192	2.7624	2.58588	2.41233	2.24168	2.0739	1.90893	1.74673	1.58725	1.43045	1.27627	1.12468	0.975633	0.829085	0.684996	0.552592	0.417929	0.280969	0.141673	1.14401	1.16353	1.18338	1.20356	1.22409	1.24498	1.26621	1.28781	1.30978	1.33212	1.35485	1.37796	1.40147
35	2	89.9609	43.7173	5.46466	5.29037	5.1361	5.00122	4.88512	4.78721	4.58011	4.37648	4.17626	3.97941	3.78585	3.59554	3.40843	3.22445	3.04356	2.8657	2.69082	2.51888	2.34982	2.1836	2.02016	1.85947	1.70147	1.54612	1.39338	1.2432	1.09554	0.950353	0.807603	0.67863	0.547456	0.414045	0.278358	0.140356	1.13338	1.15271	1.17238	1.19238	1.21272	1.2334	1.25444	1.27584	1.29761	1.31974	1.34226	1.36515
36	3	92.3562	44.1036	5.51295	5.32307	5.1533	5.00302	4.87163	4.75854	4.66317	4.46143	4.26308	4.06805	3.8763	3.68776	3.50238	3.32011	3.1409	2.9647	2.79145	2.6211	2.45361	2.28894	2.12702	1.96782	1.81129	1.65739	1.50606	1.35728	1.21099	1.06715	0.925729	0.800097	0.672323	0.542368	0.410197	0.275771	0.139051	1.12285	1.142	1.16148	1.1813	1.20145	1.22194	1.24279	1.26399	1.28555	1.30748	1.32978
37	3	94.6368	44.6023	5.57529	5.37011	5.18514	5.01977	4.87339	4.74541	4.63525	4.54235	4.34584	4.15262	3.96265	3.77586	3.59221	3.41163	3.23409	3.05952	2.88788	2.71912	2.55319	2.39004	2.22963	2.07191	1.91683	1.76436	1.61444	1.46704	1.32211	1.17961	1.0395	0.917126	0.792661	0.666074	0.537327	0.406384	0.273208	0.137759	1.11241	1.13139	1.15069	1.17032	1.19028	1.21058	1.23124	1.25224	1.2736	1.29533
38	3	96.8231	45.2081	5.65101	5.43083	5.23097	5.05079	4.88971	4.74712	4.62245	4.51514	4.42465	4.23323	4.04502	3.85997	3.67803	3.49913	3.32323	3.15029	2.98024	2.81305	2.64866	2.48703	2.32811	2.17186	2.01822	1.86717	1.71864	1.57261	1.42903	1.28785	1.14905	1.02984	0.908602	0.785294	0.659884	0.532333	0.402607	0.270668	0.136479	1.10207	1.12087	1.13999	1.15944	1.17922	1.19933	1.21979	1.2406	1.26176
39	3	98.9346	45.9157	5.73946	5.50459	5.29012	5.09543	4.91992	4.76301	4.62412	4.50268	4.39815	4.31001	4.12355	3.94022	3.75996	3.58273	3.40846	3.23713	3.06866	2.90302	2.74016	2.58003	2.42259	2.26779	2.11558	1.96593	1.81879	1.67411	1.53186	1.392	1.25448	1.13837	1.02027	0.900157	0.777996	0.653751	0.527386	0.398865	0.268153	0.13521	1.09183	1.11045	1.1294	1.14866	1.16826	1.18819	1.20846	1.22907
40	3	100.989	46.7202	5.84003	5.59075	5.36196	5.15305	4.9634	4.79245	4.6396	4.5043	4.38601	4.28419	4.19833	4.0167	3.83812	3.66254	3.48989	3.32015	3.15325	2.98915	2.82781	2.66916	2.51318	2.35982	2.20903	2.06077	1.91499	1.77166	1.63074	1.49217	1.35593	1.24283	1.12779	1.01079	0.891791	0.770765	0.647675	0.522484	0.395158	0.265661	0.133954	1.08168	1.10013	1.1189	1.13799	1.1574	1.17714	1.19722
41	3	103.004	47.6169	5.95211	5.68871	5.44589	5.22303	5.01953	4.8348	4.66827	4.51938	4.38759	4.27237	4.17319	4.08955	3.91263	3.73867	3.56764	3.39947	3.23412	3.07155	2.9117	2.75453	2.6	2.44807	2.29868	2.15179	2.00737	1.86537	1.72576	1.58848	1.45351	1.34333	1.23127	1.11731	1.00139	0.883503	0.763602	0.641655	0.517628	0.391486	0.263192	0.132709	1.07163	1.08991	1.1085	1.12741	1.14664	1.1662
42	3	104.994	48.6009	6.07512	5.79788	5.54131	5.30478	5.0877	4.88947	4.70953	4.54731	4.40228	4.27391	4.16167	4.06506	3.98359	3.81125	3.6418	3.4752	3.31139	3.15032	2.99196	2.83626	2.68316	2.53264	2.38464	2.23912	2.09604	1.95536	1.81704	1.68104	1.54732	1.44	1.33085	1.21983	1.10692	0.992086	0.875292	0.756505	0.635692	0.512817	0.387847	0.260745	0.131475	1.06167	1.07978	1.0982	1.11693	1.13599
43	3	106.975	49.6679	6.20849	5.91771	5.64766	5.39773	5.16733	4.95587	4.76278	4.5875	4.42949	4.28822	4.16317	4.05384	3.95973	3.88037	3.7125	3.54744	3.38515	3.22559	3.0687	2.91444	2.76277	2.61364	2.46702	2.32285	2.1811	2.04173	1.9047	1.76996	1.63748	1.53294	1.42662	1.31848	1.20849	1.09663	0.982866	0.867157	0.749474	0.629783	0.508051	0.384243	0.258322	0.130253	1.0518	1.06974	1.08799	1.10655
44	3	108.96	50.8135	6.35169	6.04762	5.76437	5.50132	5.25788	5.03344	4.82746	4.63937	4.46864	4.31472	4.17711	4.0553	3.9488	3.85713	3.77983	3.6163	3.45553	3.29744	3.14201	2.98919	2.83892	2.69118	2.54592	2.40309	2.26266	2.12459	1.98883	1.85534	1.7241	1.62227	1.5187	1.41336	1.30622	1.19726	1.08644	0.973731	0.859097	0.742508	0.62393	0.50333	0.380672	0.255921	0.129043	1.04203	1.0598	1.07788
45	3	110.961	52.0334	6.50418	6.18711	5.89093	5.61502	5.35878	5.12164	4.90303	4.70238	4.51916	4.35285	4.20292	4.06888	3.95022	3.84648	3.75719	3.68189	3.5226	3.36599	3.212	3.0606	2.91173	2.76537	2.62145	2.47995	2.34083	2.20404	2.06954	1.93729	1.80727	1.70808	1.60719	1.50458	1.40022	1.29408	1.18613	1.07634	0.964681	0.851113	0.735607	0.618131	0.498652	0.377134	0.253543	0.127843	1.03234	1.04995
46	3	112.991	53.3237	6.66546	6.33565	6.0268	5.73829	5.46953	5.21993	4.98894	4.77598	4.58054	4.40207	4.24007	4.09402	3.96345	3.84787	3.74682	3.65984	3.58649	3.43133	3.27878	3.12878	2.9813	2.83629	2.69371	2.55353	2.4157	2.28018	2.14693	2.01591	1.8871	1.79047	1.6922	1.59225	1.4906	1.38721	1.28206	1.17511	1.06634	0.955715	0.843203	0.728771	0.612387	0.494017	0.373629	0.251186	0.126655	1.02275
47	3	115.06	54.6803	6.83503	6.49275	6.17149	5.87064	5.58961	5.32781	5.08468	4.85967	4.65224	4.46185	4.28801	4.1302	3.98794	3.86075	3.74817	3.64974	3.56501	3.49356	3.34242	3.19382	3.04771	2.90405	2.7628	2.62392	2.48737	2.3531	2.22109	2.0913	1.96368	1.86956	1.77383	1.67647	1.57745	1.47674	1.37432	1.27014	1.16419	1.05643	0.946833	0.835366	0.721997	0.606695	0.489426	0.370156	0.248852	0.125478
48	4	117.179	56.0994	7.01243	6.65793	6.32452	6.01159	5.71853	5.44478	5.18976	4.95293	4.73375	4.53169	4.34625	4.17691	4.02319	3.88461	3.76072	3.65105	3.55517	3.47264	3.40304	3.25582	3.11107	2.96874	2.8288	2.69121	2.55593	2.42292	2.29213	2.16354	2.03711	1.94543	1.85218	1.75735	1.66089	1.56279	1.46302	1.36154	1.25834	1.15337	1.04661	0.938033	0.827602	0.715287	0.601056	0.484877	0.366716	0.246539
49	4	119.355	57.5775	7.19718	6.83073	6.48542	6.16065	5.85582	5.57036	5.3037	5.05529	4.8246	4.6111	4.41428	4.23363	4.06868	3.91894	3.78396	3.66328	3.55645	3.46305	3.38266	3.31487	3.17146	3.03046	2.89182	2.75551	2.62148	2.48971	2.36014	2.23274	2.10749	2.01818	1.92735	1.83497	1.74101	1.64546	1.54827	1.44942	1.34889	1.24664	1.14265	1.03688	0.929315	0.81991	0.708639	0.59547	0.480371	0.363308
50	4	121.599	59.1108	7.38885	7.0107	6.65374	6.31738	6.00102	5.70409	5.42603	5.16628	4.92431	4.69959	4.49162	4.2999	4.12394	3.96326	3.8174	3.68592	3.56836	3.4643	3.37332	3.29502	3.22898	3.08928	2.95194	2.81689	2.68411	2.55356	2.4252	2.29899	2.17489	2.0879	1.99942	1.90944	1.81792	1.72483	1.63016	1.53388	1.43595	1.33635	1.23506	1.13203	1.02725	0.920678	0.81229	0.702053	0.589936	0.475906
51	4	123.917	60.6961	7.58701	7.1974	6.82905	6.48134	6.15369	5.84553	5.5563	5.28544	5.03242	4.79672	4.57782	4.37524	4.18849	4.01708	3.86057	3.71849	3.59041	3.4759	3.37454	3.28592	3.20964	3.14531	3.00924	2.87545	2.7439	2.61456	2.48739	2.36236	2.23942	2.15468	2.06849	1.98084	1.89169	1.80102	1.7088	1.61501	1.51962	1.4226	1.32393	1.22358	1.12151	1.0177	0.912121	0.804741	0.695528	0.584453
52	4	126.316	62.33	7.79125	7.39043	7.01091	6.6521	6.3134	5.99425	5.69407	5.41233	5.14849	4.90202	4.67243	4.45921	4.26188	4.07996	3.913	3.76054	3.62214	3.49738	3.38584	3.2871	3.20078	3.12648	3.06381	2.93127	2.80095	2.67281	2.54682	2.42294	2.30115	2.2186	2.13465	2.04927	1.96243	1.87411	1.78428	1.69292	1.6	1.5055	1.40938	1.31163	1.2122	1.11109	1.00824	0.903644	0.797261	0.689064
53	4	128.802	64.0092	8.00116	7.58937	7.19894	6.82926	6.47974	6.14982	5.83893	5.54654	5.27209	5.01509	4.77501	4.55136	4.34367	4.15145	3.97425	3.81161	3.6631	3.52829	3.40676	3.29811	3.20193	3.11784	3.04547	2.98443	2.85532	2.72837	2.60355	2.48083	2.36016	2.27976	2.19798	2.11481	2.03022	1.94419	1.85669	1.7677	1.67719	1.58513	1.49151	1.39628	1.29944	1.20094	1.10076	0.998871	0.895245	0.789852
54	4	131.382	65.7308	8.21636	7.79384	7.39273	7.01241	6.65231	6.31185	5.99048	5.68764	5.40282	5.13549	4.88514	4.65129	4.43344	4.23112	4.04388	3.87127	3.71285	3.56819	3.43687	3.31849	3.21265	3.11897	3.03706	2.96656	2.9071	2.78133	2.65768	2.53609	2.41655	2.33823	2.25857	2.17756	2.09516	2.01135	1.92612	1.83943	1.75127	1.6616	1.5704	1.47764	1.38331	1.28736	1.18978	1.09053	0.989588	0.886925
55	4	134.061	67.4918	8.43647	8.00347	7.5919	7.20118	6.83071	6.47994	6.1483	5.83526	5.54027	5.26283	5.00243	4.75857	4.53077	4.31856	4.12149	3.9391	3.77096	3.61665	3.47573	3.34782	3.23251	3.12941	3.03815	2.95837	2.88969	2.83178	2.70927	2.58882	2.47038	2.39409	2.3165	2.23758	2.15732	2.07569	1.99266	1.90822	1.82234	1.73499	1.64616	1.5558	1.46391	1.37045	1.2754	1.17872	1.08039	0.980391
56	4	136.842	69.2892	8.66115	8.21788	7.79609	7.39519	7.01459	6.65373	6.31204	5.989	5.68406	5.39672	5.12647	4.87281	4.63527	4.41337	4.20667	4.0147	3.83704	3.67326	3.52294	3.38567	3.26108	3.14875	3.04833	2.95943	2.88171	2.81482	2.7584	2.63907	2.52174	2.44742	2.37184	2.29497	2.21678	2.13727	2.05639	1.97414	1.89049	1.8054	1.71887	1.63086	1.54134	1.45031	1.35771	1.26354	1.16776	1.07035
57	4	139.73	71.1203	8.89004	8.43673	8.00495	7.59409	7.20357	6.83284	6.48132	6.14849	5.83382	5.53679	5.25689	4.99364	4.74655	4.51517	4.29902	4.09767	3.91068	3.73762	3.57808	3.43165	3.29795	3.17658	3.06717	2.96934	2.88275	2.80705	2.74188	2.68693	2.57069	2.4983	2.42468	2.3498	2.27364	2.19618	2.1174	2.03728	1.95579	1.87292	1.78862	1.70289	1.6157	1.52702	1.43683	1.3451	1.2518	1.15691
58	4	142.728	72.9824	9.1228	8.65969	8.21813	7.79754	7.39732	7.01693	6.65579	6.31339	5.98918	5.68266	5.39332	5.12068	4.86425	4.62357	4.39818	4.18763	3.9915	3.80935	3.64077	3.48537	3.34274	3.2125	3.09427	2.98769	2.89241	2.80806	2.73432	2.67084	2.61731	2.5468	2.47508	2.40214	2.32796	2.25251	2.17577	2.09773	2.01835	1.93762	1.85551	1.772	1.68707	1.60068	1.51283	1.42347	1.33259	1.24016
59	4	145.84	74.873	9.35913	8.88643	8.43531	8.0052	7.5955	7.20565	6.83511	6.48334	6.14981	5.834	5.53542	5.25358	4.988	4.73821	4.50377	4.28422	4.07913	3.88807	3.71065	3.54644	3.39506	3.25613	3.12926	3.0141	2.91028	2.81746	2.7353	2.66347	2.60164	2.59299	2.52313	2.45208	2.37982	2.30632	2.23157	2.15555	2.07823	1.99959	1.91961	1.83826	1.75553	1.67139	1.58581	1.49877	1.41024	1.32021
60	5	149.118	76.7307	9.59133	9.11663	8.65617	8.21675	7.79778	7.39869	7.01895	6.65801	6.31535	5.99046	5.68284	5.392	5.11746	4.85876	4.61544	4.38707	4.17321	3.97343	3.78733	3.6145	3.45455	3.30709	3.17176	3.04818	2.936	2.83487	2.74446	2.66443	2.59446	2.57746	2.56889	2.49968	2.42929	2.3577	2.28489	2.21083	2.13552	2.05891	1.98101	1.90177	1.82118	1.73921	1.65585	1.57107	1.48484	1.39714
61	5	152.547	78.564	9.8205	9.34282	8.88041	8.43189	8.00385	7.59573	7.20699	6.83709	6.4855	6.15172	5.83524	5.53559	5.25229	4.98486	4.73287	4.49586	4.2734	4.06508	3.87048	3.6892	3.52085	3.36504	3.2214	3.08958	2.9692	2.85993	2.76142	2.67335	2.59539	2.57034	2.5535	2.54501	2.47645	2.40671	2.33579	2.26365	2.19029	2.11567	2.03978	1.96259	1.88409	1.80425	1.72305	1.64046	1.55647	1.47104
62	5	156.114	80.3812	10.0476	9.56604	9.10074	8.65031	8.21341	7.79646	7.39892	7.02025	6.65993	6.31745	5.99232	5.68405	5.39216	5.1162	4.8557	4.61023	4.37937	4.16268	3.95975	3.77019	3.59361	3.42962	3.27785	3.13794	3.00952	2.89227	2.78582	2.68987	2.60408	2.57127	2.54645	2.52977	2.52136	2.45343	2.38434	2.31408	2.24261	2.16993	2.09601	2.02082	1.94435	1.86658	1.78748	1.70704	1.62522	1.542
63	5	159.807	82.19	10.2738	9.78731	9.31818	8.86493	8.42618	8.0006	7.59445	7.20721	6.83835	6.48737	6.15377	5.83706	5.53677	5.25245	4.98363	4.72989	4.49078	4.26589	4.05482	3.85715	3.67251	3.5005	3.34076	3.19292	3.05663	2.93154	2.81733	2.71364	2.62017	2.57988	2.54737	2.52279	2.50626	2.49793	2.43063	2.36218	2.29257	2.22177	2.14976	2.07652	2.00204	1.92628	1.84923	1.77087	1.69117	1.61011
64	5	163.613	83.9978	10.4997	10.0076	9.53371	9.07674	8.63524	8.20785	7.7933	7.39768	7.02047	6.66117	6.31928	5.99432	5.68582	5.39331	5.11635	4.8545	4.60733	4.37442	4.15536	3.94975	3.75721	3.57735	3.4098	3.2542	3.11019	2.97743	2.85559	2.74433	2.64333	2.59582	2.5559	2.5237	2.49934	2.48297	2.47471	2.40804	2.34023	2.27126	2.20112	2.12978	2.05723	1.98343	1.90838	1.83205	1.75441	1.67545
65	5	167.526	85.8116	10.7264	10.2277	9.74825	9.28669	8.84156	8.41149	7.99518	7.59137	7.206	6.83856	6.48857	6.15554	5.839	5.53849	5.25357	4.98379	4.72872	4.48795	4.26108	4.04769	3.84741	3.65986	3.48466	3.32145	3.16988	3.0296	2.90028	2.7816	2.67322	2.61876	2.5717	2.53215	2.50024	2.47611	2.45989	2.45171	2.38566	2.31848	2.25015	2.18066	2.10999	2.03811	1.965	1.89064	1.81502	1.73811
66	5	171.536	87.6378	10.9547	10.4485	9.96267	9.49567	9.04606	8.61247	8.19355	7.78802	7.39467	7.01929	6.66137	6.32045	5.99605	5.68771	5.39499	5.11744	4.85465	4.6062	4.37167	4.15067	3.94282	3.74773	3.56503	3.39437	3.23539	3.08774	2.9511	2.82514	2.70952	2.64837	2.59442	2.5478	2.50861	2.477	2.4531	2.43703	2.42892	2.36349	2.29693	2.22924	2.1604	2.09038	2.01916	1.94674	1.87307	1.79815
67	5	175.637	89.4827	11.1853	10.6709	10.1778	9.70453	9.24963	8.81168	8.38931	7.98125	7.58623	7.20307	6.83741	6.48877	6.15668	5.84069	5.54034	5.2552	4.98485	4.72887	4.48685	4.2584	4.04312	3.84066	3.65062	3.47266	3.30642	3.15156	3.00774	2.87464	2.75194	2.68434	2.62376	2.57031	2.52412	2.4853	2.45398	2.4303	2.41438	2.40635	2.34152	2.27558	2.20852	2.14032	2.07095	2.0004	1.92864	1.85566
68	5	179.825	91.3521	11.419	10.8955	10.3944	9.91408	9.45308	9.00997	8.58336	8.17194	7.77445	7.38967	7.01644	6.66025	6.32064	5.99716	5.68935	5.39678	5.11903	4.85569	4.60634	4.37059	4.14806	3.93836	3.74114	3.55603	3.38268	3.22075	3.0699	2.92981	2.80015	2.72636	2.65939	2.59938	2.54642	2.50066	2.4622	2.43118	2.40771	2.39194	2.38398	2.31976	2.25443	2.188	2.12043	2.0517	1.98181	1.91072
69	5	184.094	93.2514	11.6564	11.1231	10.6132	10.1251	9.6572	9.20815	8.77651	8.36096	7.9602	7.57301	7.19819	6.83464	6.48768	6.15687	5.84177	5.54194	5.25695	4.9864	4.72987	4.48699	4.25735	4.04058	3.83632	3.64421	3.46389	3.29503	3.1373	2.99035	2.85389	2.77413	2.70102	2.63468	2.57522	2.52276	2.47742	2.43932	2.40858	2.38534	2.36971	2.36183	2.2982	2.23348	2.16766	2.10072	2.03263	1.96339
70	5	188.442	95.1858	11.8982	11.3544	10.8349	10.3382	9.86272	9.40698	8.96956	8.54911	8.14432	7.75395	7.37679	7.01169	6.65755	6.31958	5.99734	5.69041	5.39834	5.12074	4.8572	4.60732	4.37072	4.14704	3.93589	3.73692	3.54978	3.37414	3.20966	3.05601	2.91287	2.82737	2.74835	2.67592	2.61019	2.55128	2.49931	2.45439	2.41665	2.3862	2.36317	2.34768	2.33988	2.27684	2.21272	2.14751	2.08119	2.01374
71	5	192.867	97.1601	12.145	11.5899	11.0602	10.5542	10.0703	9.60717	9.16324	8.73715	8.3276	7.9333	7.55304	7.18565	6.83001	6.48505	6.15584	5.84195	5.54296	5.25847	4.98806	4.73134	4.48794	4.25748	4.03958	3.8339	3.64009	3.45781	3.28671	3.12649	2.97682	2.8858	2.80109	2.7228	2.65105	2.58593	2.52757	2.47608	2.43158	2.39418	2.36402	2.3412	2.32586	2.31813	2.25568	2.19216	2.12756	2.06185
72	6	197.368	99.1789	12.3974	11.8303	11.2896	10.7736	10.2807	9.80942	9.35825	8.92581	8.51077	8.11182	7.72774	7.35733	6.99946	6.65304	6.31701	5.99634	5.69058	5.39934	5.12222	4.85882	4.60875	4.37166	4.14716	3.93491	3.73457	3.54578	3.36821	3.20155	3.04548	2.94916	2.85898	2.77506	2.6975	2.62641	2.5619	2.50408	2.45307	2.40898	2.37193	2.34205	2.31944	2.30425	2.29659	2.23471	2.17178	2.10778
73	6	201.943	101.246	12.6558	12.0761	11.5238	10.9971	10.4945	10.0143	9.55525	9.11577	8.69454	8.29025	7.90164	7.52751	7.1667	6.8181	6.48065	6.15334	5.84097	5.54314	5.25944	4.9895	4.73292	4.48934	4.25838	4.03971	3.83296	3.6378	3.4539	3.28094	3.1186	3.01718	2.92175	2.83241	2.74927	2.67243	2.602	2.53809	2.48081	2.43027	2.38659	2.34989	2.32028	2.29789	2.28283	2.27524	2.21394	2.1516
74	6	206.594	103.366	12.9208	12.3279	11.7632	11.2252	10.7122	10.2226	9.75487	9.30767	8.87957	8.46926	8.07544	7.6969	7.33247	6.98101	6.64144	6.31274	5.9939	5.68962	5.39951	5.12317	4.86022	4.61029	4.37302	4.14805	3.93504	3.73364	3.54354	3.36441	3.19593	3.08961	2.98914	2.89459	2.80608	2.72372	2.64759	2.57782	2.5145	2.45775	2.40768	2.36441	2.32805	2.29872	2.27653	2.26162	2.25409	2.19337
75	6	211.32	105.542	13.1928	12.586	12.0084	11.4584	10.9344	10.4346	9.95768	9.50211	9.0665	8.6495	8.24981	7.8662	7.49747	7.14248	6.80013	6.46936	6.14917	5.83859	5.5422	5.2596	4.99042	4.73429	4.49083	4.25971	4.04057	3.83308	3.6369	3.45173	3.27724	3.16623	3.0609	2.96136	2.86769	2.78	2.6984	2.62298	2.55386	2.49113	2.43491	2.38531	2.34244	2.30641	2.27735	2.25537	2.2406	2.23315
76	6	216.125	107.778	13.4722	12.851	12.2599	11.6973	11.1615	10.651	10.1642	9.69967	9.25591	8.83158	8.42539	8.03606	7.66239	7.30321	6.95741	6.62393	6.30173	5.98984	5.68731	5.3986	5.12333	4.86112	4.61162	4.37447	4.14934	3.93588	3.73376	3.54267	3.36229	3.24678	3.1368	3.03245	2.93383	2.84104	2.75417	2.67332	2.59861	2.53012	2.46798	2.41228	2.36314	2.32067	2.28498	2.25619	2.23441	2.21977
77	6	221.009	110.076	13.7595	13.1232	12.518	11.9422	11.3942	10.8723	10.3751	9.90088	9.44835	9.01608	8.60275	8.20708	7.82784	7.46385	7.11398	6.77714	6.4523	6.13845	5.83464	5.53995	5.25872	4.99058	4.73516	4.49213	4.26113	4.04182	3.83389	3.63702	3.45088	3.33104	3.2166	3.10765	3.00427	2.90657	2.81463	2.72857	2.64848	2.57445	2.50661	2.44504	2.38986	2.34117	2.2991	2.26374	2.23522	2.21364
78	6	225.976	112.44	14.055	13.403	12.7831	12.1936	11.6328	11.099	10.5906	10.1062	9.64435	9.20354	8.78247	8.37985	7.99443	7.62501	7.27046	6.92965	6.60154	6.28512	5.9794	5.68346	5.39641	5.12246	4.86127	4.61247	4.37573	4.15072	3.9371	3.73456	3.54278	3.4188	3.30008	3.18671	3.07876	2.97635	2.87955	2.78847	2.70321	2.62386	2.55053	2.48331	2.42231	2.36765	2.31942	2.27773	2.2427	2.21444
79	6	231.029	114.873	14.3591	13.6909	13.0557	12.4519	11.8777	11.3314	10.8114	10.3162	9.84439	9.39445	8.96507	8.55491	8.16272	7.78729	7.42744	7.08207	6.7501	6.43049	6.12227	5.82447	5.5362	5.25658	4.98974	4.73531	4.49296	4.26236	4.04317	3.83509	3.63779	3.50985	3.38703	3.26941	3.15709	3.05015	2.94868	2.85279	2.76256	2.67809	2.59948	2.52682	2.46023	2.3998	2.34564	2.29786	2.25656	2.22186
80	6	236.171	117.375	14.6719	13.987	13.3361	12.7175	12.1293	11.5699	11.0378	10.5313	10.0489	9.58931	9.15104	8.73278	8.33325	7.95122	7.58551	7.235	6.89857	6.5752	6.26388	5.96364	5.67356	5.39275	5.12038	4.86045	4.61262	4.37655	4.15192	3.93841	3.73572	3.60398	3.47723	3.35555	3.23903	3.12775	3.0218	2.92128	2.82628	2.73688	2.6532	2.57532	2.50334	2.43736	2.3775	2.32384	2.2765	2.23559
81	6	241.407	119.951	14.9939	14.2918	13.6246	12.9906	12.3879	11.815	11.2701	10.7518	10.2584	9.78855	9.34085	8.91393	8.50651	8.11733	7.7452	7.38897	7.04753	6.71983	6.40483	6.10158	5.80911	5.52655	5.25302	4.98771	4.73451	4.4931	4.26315	4.04434	3.83636	3.701	3.57049	3.44491	3.32436	3.20892	3.09868	2.99372	2.89413	2.80001	2.71145	2.62854	2.55138	2.48007	2.41471	2.3554	2.30224	2.25534
82	6	246.74	122.602	15.3252	14.6054	13.9215	13.2716	12.654	12.067	11.5089	10.9781	10.4732	9.9926	9.53493	9.09882	8.68297	8.2861	7.907	7.54452	7.19752	6.86493	6.54571	6.23888	5.94348	5.6586	5.38335	5.11692	4.85848	4.61184	4.37668	4.15269	3.93955	3.80071	3.6666	3.5373	3.4129	3.29347	3.1791	3.06988	2.96589	2.86723	2.77398	2.68625	2.60411	2.52767	2.45702	2.39227	2.33351	2.28085
83	6	252.176	125.329	15.6661	14.9281	14.227	13.5607	12.9277	12.3261	11.7543	11.2107	10.6937	10.2018	9.73368	9.28787	8.86307	8.45798	8.0714	7.70213	7.34903	7.01103	6.68705	6.37611	6.07723	5.78948	5.51198	5.24387	4.98433	4.73259	4.49234	4.26328	4.04509	3.90293	3.76538	3.63252	3.50443	3.38118	3.26286	3.14955	3.04135	2.93833	2.84058	2.7482	2.66128	2.57991	2.50418	2.43419	2.37004	2.31182
84	7	257.718	128.134	16.0168	15.2602	14.5413	13.8583	13.2094	12.5927	12.0067	11.4497	10.9202	10.4166	9.93749	9.48148	9.04722	8.63342	8.23883	7.86226	7.50256	7.15862	6.82937	6.51379	6.2109	5.91976	5.63947	5.36916	5.108	4.85519	4.60997	4.37594	4.15281	4.00749	3.86666	3.73039	3.59876	3.47186	3.34975	3.23253	3.12028	3.01308	2.91102	2.81418	2.72266	2.63655	2.55593	2.4809	2.41156	2.34801
85	7	263.373	131.019	16.3774	15.6018	14.8648	14.1646	13.4992	12.8671	12.2665	11.6956	11.1531	10.6372	10.1467	9.68	9.23581	8.8128	8.40972	8.02536	7.65855	7.30817	6.97313	6.65241	6.34501	6.04997	5.76638	5.49335	5.23004	4.97565	4.72939	4.49052	4.26256	4.11422	3.97025	3.83072	3.69572	3.56532	3.43959	3.31862	3.20249	3.09128	2.98508	2.88396	2.78803	2.69736	2.61204	2.53217	2.45784	2.38915
86	7	269.145	133.985	16.7482	15.9531	15.1975	14.4796	13.7975	13.1495	12.5337	11.9486	11.3926	10.8641	10.3616	9.88379	9.42919	8.9965	8.58445	8.19182	7.81742	7.46011	7.11881	6.79245	6.48004	6.18061	5.89321	5.61697	5.35101	5.09453	4.84672	4.60684	4.37417	4.22294	4.07598	3.93335	3.79512	3.66137	3.53218	3.40762	3.28778	3.17273	3.06255	2.95733	2.85716	2.76212	2.67229	2.58777	2.50864	2.435
87	7	275.039	137.033	17.1292	16.3142	15.5397	14.8038	14.1045	13.44	12.8088	12.209	11.639	11.0974	10.5826	10.0932	9.62769	9.18487	8.7634	8.36203	7.97957	7.61486	7.26682	6.93435	6.61646	6.31214	6.02046	5.74052	5.47143	5.21237	4.96253	4.72114	4.48748	4.33351	4.1837	4.0381	3.89679	3.75985	3.62734	3.49935	3.37595	3.25722	3.14324	3.03409	2.92985	2.83061	2.73644	2.64745	2.56371	2.48532
88	7	281.062	140.164	17.5205	16.6853	15.8915	15.1371	14.4202	13.739	13.0918	12.4769	11.8926	11.3375	10.8099	10.3084	9.83164	9.37824	8.94689	8.53633	8.14536	7.77281	7.41756	7.07853	6.75468	6.44502	6.14859	5.86447	5.59178	5.32966	5.07731	4.83394	4.59882	4.44577	4.29324	4.14481	4.00057	3.86057	3.7249	3.59363	3.46683	3.34457	3.22695	3.11403	3.00589	2.90262	2.8043	2.71101	2.62285	2.53989
89	7	287.222	143.375	17.9219	17.0666	16.253	15.4798	14.7449	14.0465	13.383	12.7526	12.1536	11.5845	11.0437	10.5298	10.0413	9.57689	9.13524	8.71507	8.31515	7.93431	7.57141	7.22537	6.89512	6.57966	6.27803	5.98928	5.71252	5.44689	5.19157	4.94575	4.70869	4.55607	4.40445	4.25334	4.10629	3.96339	3.82469	3.69028	3.56023	3.43461	3.31349	3.19696	3.08508	2.97795	2.87564	2.77823	2.68582	2.59847
90	7	293.526	146.664	18.333	17.4575	16.6244	15.8319	15.0787	14.3628	13.6826	13.0363	12.4222	11.8387	11.2843	10.7575	10.2569	9.78112	9.32875	8.89854	8.48925	8.0997	7.72873	7.37523	7.03815	6.71646	6.40918	6.11536	5.83409	5.5645	5.30576	5.05705	4.81761	4.66493	4.51373	4.36352	4.21381	4.06813	3.92655	3.78915	3.65599	3.52714	3.40269	3.28269	3.16724	3.05641	2.95027	2.84892	2.75241	2.66085
91	7	299.982	150.03	18.7537	17.858	17.0052	16.1936	15.4217	14.688	13.9907	13.3281	12.6985	12.1003	11.5319	10.9919	10.4788	9.99118	9.52769	9.08704	8.66797	8.26929	7.88983	7.52847	7.18414	6.85579	6.54243	6.24311	5.95691	5.68293	5.42032	5.16828	4.92602	4.77283	4.62158	4.47178	4.32296	4.17464	4.03032	3.89006	3.75393	3.62201	3.49436	3.37106	3.25219	3.13781	3.028	2.92286	2.82244	2.72683
92	7	306.595	153.47	19.1838	18.2678	17.3953	16.5646	15.774	15.0221	14.3074	13.6282	12.9827	12.3695	11.7868	11.2331	10.7071	10.2073	9.7323	9.28082	8.85159	8.44338	8.05503	7.6854	7.3334	6.99799	6.67815	6.37292	6.08135	5.80256	5.53568	5.27988	5.03437	4.88024	4.72847	4.57862	4.43022	4.28279	4.13584	3.99286	3.8539	3.71904	3.58834	3.46188	3.33973	3.22196	3.10864	2.99986	2.89569	2.79621
93	7	313.37	156.985	19.6231	18.6867	17.7945	16.9446	16.1354	15.3653	14.6329	13.9367	13.2751	12.6463	12.049	11.4814	10.9421	10.4297	9.94282	9.48013	9.04035	8.62224	8.22461	7.84632	7.48627	7.14339	6.81667	6.50512	6.20779	5.92378	5.65221	5.39225	5.14308	4.98758	4.83488	4.68453	4.53607	4.38904	4.24298	4.09741	3.95575	3.81809	3.68448	3.55499	3.42971	3.30869	3.19201	3.07975	2.97198	2.86878
94	7	320.312	160.574	20.0718	19.1147	18.2025	17.3334	16.5055	15.7173	14.9672	14.2537	13.5756	12.9311	12.3187	11.7368	11.1839	10.6586	10.1595	9.6852	9.2345	8.80611	8.39883	8.0115	7.64302	7.29229	6.9583	6.64004	6.33657	6.04694	5.77029	5.50576	5.25253	5.09528	4.94123	4.78994	4.64099	4.49391	4.34825	4.20355	4.05932	3.91899	3.7826	3.65023	3.52195	3.39783	3.27794	3.16235	3.05113	2.94436
95	7	327.426	164.237	20.5296	19.5517	18.6194	17.7309	16.8843	16.0779	15.3101	14.5794	13.8844	13.2238	12.596	11.9995	11.4327	10.8941	10.3824	9.89622	9.43425	8.99523	8.57794	8.18121	7.80392	7.44498	7.10335	6.77801	6.468	6.17238	5.89026	5.62078	5.3631	5.20371	5.04792	4.8953	4.74543	4.59786	4.45214	4.30784	4.16448	4.0216	3.88256	3.74744	3.61631	3.48922	3.36625	3.24748	3.13296	3.02277
96	8	334.715	167.974	20.9968	19.9977	19.0451	18.137	17.2715	16.4468	15.6613	14.9134	14.2016	13.5246	12.8812	12.2697	11.6886	11.1364	10.6118	10.1134	9.63981	9.1898	8.76216	8.35568	7.96923	7.60172	7.25208	6.91929	6.60239	6.30041	6.01245	5.73764	5.47514	5.31326	5.15535	5.00101	4.84981	4.70132	4.55512	4.41077	4.2678	4.12577	3.98422	3.84648	3.71262	3.5827	3.45679	3.33497	3.21729	3.10384
97	8	342.182	171.787	21.4734	20.4528	19.4795	18.5516	17.667	16.824	16.0207	15.2555	14.527	13.8336	13.1742	12.5474	11.9518	11.3857	10.8479	10.3369	9.85134	9.39003	8.95169	8.53512	8.13918	7.76274	7.40475	7.06417	6.74001	6.43131	6.13716	5.85666	5.58898	5.42426	5.26388	5.10744	4.95453	4.80473	4.65763	4.51279	4.36977	4.22814	4.08743	3.94719	3.81073	3.67811	3.5494	3.42467	3.30397	3.18739
98	8	349.831	175.676	21.9595	20.917	19.9228	18.9748	18.0709	17.2093	16.388	15.6055	14.8602	14.1506	13.4752	12.8329	12.2223	11.6421	11.0907	10.5668	10.069	9.59609	9.14673	8.71975	8.31397	7.92829	7.56161	7.21289	6.88114	6.56537	6.26467	5.97814	5.70492	5.53703	5.37384	5.21495	5.05997	4.90848	4.76008	4.61434	4.47085	4.32916	4.18884	4.04944	3.91051	3.77531	3.64393	3.51641	3.39284	3.27327
99	8	357.665	179.643	22.4553	21.3905	20.375	19.4066	18.4832	17.6027	16.7634	15.9634	15.2012	14.4752	13.7839	13.1261	12.5004	11.9056	11.3404	10.8033	10.293	9.80813	9.34745	8.90973	8.49381	8.09855	7.72286	7.36568	7.026	6.70284	6.39526	6.10235	5.82325	5.65189	5.48557	5.3239	5.16649	5.01294	4.86286	4.71584	4.57145	4.42929	4.28892	4.14991	4.01181	3.87416	3.74022	3.61006	3.48373	3.3613
100	8	365.687	183.689	22.9611	21.8735	20.8363	19.8471	18.9038	18.0043	17.1466	16.329	15.5498	14.8073	14.1001	13.4268	12.786	12.1765	11.5971	11.0466	10.5234	10.0263	9.554	9.10525	8.67888	8.27373	7.88871	7.52276	7.17483	6.84395	6.52917	6.22956	5.94424	5.76912	5.59937	5.43459	5.27442	5.11847	4.96635	4.81766	4.67201	4.52897	4.38813	4.24906	4.11134	3.97452	3.83815	3.70546	3.57651	3.45135
101	8	373.898	187.816	23.477	22.3661	21.3068	20.2964	19.3329	18.414	17.5378	16.7023	15.9059	15.1469	14.4237	13.7348	13.0789	12.4547	11.861	11.2967	10.7604	10.2507	9.76652	9.30645	8.86933	8.454	8.05936	7.68431	7.32784	6.98893	6.66662	6.35999	6.06814	5.88899	5.71551	5.54732	5.38408	5.2254	5.0709	4.92019	4.77289	4.62859	4.48688	4.34734	4.20957	4.07313	3.93758	3.80248	3.67102	3.54327
102	8	382.303	192.026	24.0033	22.8687	21.7866	20.7547	19.7705	18.8319	17.9368	17.0833	16.2696	15.4938	14.7544	14.0499	13.3789	12.74	12.132	11.5536	11.004	10.4816	9.98514	9.51347	9.06531	8.63952	8.23495	7.85053	7.48521	7.13797	6.80784	6.49389	6.1952	6.01175	5.83426	5.66239	5.49577	5.33404	5.17683	5.02377	4.87446	4.72853	4.58557	4.44517	4.30694	4.17045	4.03527	3.90099	3.76714	3.63691
103	8	390.902	196.322	24.5402	23.3813	22.2761	21.2221	20.2169	19.2583	18.344	17.4721	16.6407	15.848	15.0923	14.3721	13.6859	13.0322	12.4099	11.8176	11.2543	10.7188	10.21	9.72642	9.26697	8.83043	8.41566	8.02158	7.64712	7.29126	6.95302	6.63144	6.32562	6.13762	5.95587	5.78004	5.60976	5.44469	5.28447	5.12872	4.97708	4.82916	4.68458	4.54295	4.40386	4.26691	4.13169	3.99777	3.86473	3.73213
104	8	399.7	200.706	25.0882	23.9044	22.7755	21.6989	20.6722	19.6931	18.7593	17.8687	17.0194	16.2095	15.4374	14.7013	13.9997	13.3313	12.6946	12.0883	11.5114	10.9627	10.4411	9.94542	9.4744	9.02685	8.60163	8.19761	7.81374	7.44898	7.10234	6.77286	6.45962	6.26683	6.08058	5.90052	5.72632	5.55762	5.39409	5.23535	5.08105	4.93082	4.78428	4.64104	4.50073	4.36293	4.22726	4.09329	3.96062	3.82881
105	8	408.699	205.181	25.6476	24.4382	23.285	22.1854	21.1367	20.1366	19.1828	18.2732	17.4057	16.5784	15.7895	15.0374	14.3204	13.637	12.9859	12.3656	11.7751	11.2131	10.6786	10.1706	9.68773	9.22892	8.79296	8.37875	7.9852	7.61128	7.25597	6.91831	6.59737	6.39958	6.20859	6.02407	5.84568	5.6731	5.50597	5.34395	5.18669	5.03383	4.88499	4.73981	4.59791	4.4589	4.32238	4.18797	4.05525	3.92381
106	8	417.902	209.749	26.2186	24.983	23.805	22.6817	21.6105	20.589	19.6149	18.6858	17.7997	16.9547	16.1488	15.3804	14.6478	13.9493	13.2837	12.6494	12.0452	11.47	10.9226	10.4019	9.90704	9.43672	8.98979	8.56513	8.16165	7.7783	7.41407	7.06797	6.73906	6.53606	6.34011	6.15089	5.96808	5.79135	5.62037	5.4548	5.29429	5.13849	4.98705	4.83959	4.69576	4.55518	4.41746	4.28221	4.14904	4.01756
107	8	427.311	214.414	26.8017	25.5393	24.3357	23.1882	22.094	21.0506	20.0556	19.1066	18.2016	17.3385	16.5154	15.7304	14.9819	14.2682	13.5879	12.9395	12.3216	11.7331	11.1728	10.6396	10.1324	9.65034	9.19221	8.75686	8.3432	7.95018	7.57676	7.22196	6.88483	6.67642	6.47531	6.28118	6.09372	5.91261	5.73753	5.56813	5.4041	5.24508	5.09073	4.9407	4.79461	4.65212	4.51284	4.3764	4.24241	4.11048
108	9	436.93	219.179	27.3973	26.1073	24.8775	23.7052	22.5874	21.5215	20.5052	19.5359	18.6116	17.73	16.8893	16.0875	15.3228	14.5937	13.8985	13.2358	12.6042	12.0024	11.4291	10.8833	10.3639	9.86988	9.4003	8.95403	8.52996	8.12703	7.74419	7.38044	7.03484	6.82084	6.61437	6.41513	6.2228	6.03709	5.85766	5.6842	5.51638	5.35388	5.19633	5.04342	4.89478	4.75005	4.60888	4.4709	4.33573	4.20298
109	9	446.762	224.046	28.0058	26.6874	25.4308	24.233	23.0909	22.0021	20.9639	19.9739	19.0297	18.1293	17.2706	16.4517	15.6706	14.9258	14.2156	13.5384	12.8929	12.2776	11.6914	11.133	10.6013	10.0954	9.61414	9.15673	8.72203	8.30895	7.91645	7.54353	7.18921	6.96946	6.75745	6.5529	6.35551	6.16497	5.98098	5.80322	5.63137	5.46512	5.30412	5.14804	4.99655	4.84929	4.70591	4.56605	4.42935	4.29543
110	9	456.811	229.02	28.6275	27.2801	25.996	24.7719	23.6051	22.4926	21.432	20.4207	19.4563	18.5367	17.6596	16.8231	16.0254	15.2646	14.5391	13.8472	13.1876	12.5588	11.9595	11.3885	10.8445	10.3267	9.8338	9.36503	8.91947	8.49603	8.09366	7.71133	7.34807	7.1224	6.90468	6.69465	6.492	6.29644	6.10767	5.92539	5.74928	5.57903	5.41432	5.25482	5.10019	4.95011	4.80422	4.66217	4.52361	4.38818
111	9	467.08	234.104	29.263	27.8858	26.5733	25.3224	24.1301	22.9934	21.9098	20.8767	19.8916	18.9522	18.0564	17.202	16.3872	15.6102	14.8691	14.1624	13.4885	12.8459	12.2334	11.6496	11.0934	10.5635	10.0591	9.579	9.12238	8.68837	8.2759	7.88395	7.51153	7.27978	7.0562	6.84051	6.63243	6.43166	6.23792	6.05091	5.87032	5.69585	5.52718	5.364	5.20598	5.05279	4.9041	4.75957	4.61884	4.48157
112	9	477.573	239.301	29.9126	28.5048	27.1632	25.8848	24.6663	23.5048	22.3977	21.3421	20.3358	19.3762	18.4611	17.5885	16.7563	15.9626	15.2057	14.4838	13.7954	13.139	12.5131	11.9164	11.3478	10.8059	10.2898	9.79845	9.3308	8.88601	8.46325	8.06146	7.67967	7.44171	7.21212	6.99062	6.77693	6.57078	6.37188	6.17995	5.99467	5.81576	5.64291	5.47581	5.31415	5.1576	5.00583	4.85852	4.71533	4.57591
113	9	488.295	244.614	30.5768	29.1375	27.7662	26.4594	25.2141	24.0272	22.8958	21.8173	20.7892	19.8089	18.8741	17.9828	17.1328	16.3221	15.549	14.8117	14.1085	13.438	12.7985	12.1889	11.6077	11.0537	10.526	10.0232	9.54456	9.08904	8.65577	8.24396	7.85259	7.60829	7.37255	7.14509	6.92565	6.71395	6.50972	6.31266	6.12251	5.93896	5.76171	5.59047	5.42492	5.26476	5.10966	4.95931	4.81337	4.67151
114	9	499.25	250.048	31.256	29.7845	28.3826	27.0467	25.7738	24.5608	23.4046	22.3026	21.252	20.2505	19.2956	18.3851	17.5168	16.6889	15.8992	15.1461	14.4279	13.743	13.0898	12.4669	11.873	11.3069	10.7673	10.2532	9.76352	9.29726	8.85353	8.4315	8.03035	7.7796	7.53758	7.30403	7.07869	6.86128	6.65155	6.44921	6.25399	6.06561	5.88376	5.70816	5.53851	5.3745	5.21583	5.06217	4.91322	4.76863
115	9	510.443	255.606	31.9507	30.4461	29.0128	27.6471	26.3459	25.106	23.9244	22.7982	21.7247	20.7014	19.7258	18.7956	17.9087	17.063	16.2564	15.4873	14.7537	14.0541	13.3869	12.7506	12.1439	11.5654	11.0139	10.4883	9.98755	9.51054	9.05636	8.62413	8.21303	7.95572	7.7073	7.46753	7.23615	7.0129	6.79751	6.58973	6.38928	6.19587	6.00923	5.82908	5.65511	5.48703	5.32455	5.16735	5.01513	4.86755
116	9	521.878	261.291	32.6614	31.1229	29.6573	28.261	26.9308	25.6633	24.4555	23.3045	22.2075	21.1618	20.165	19.2147	18.3086	17.4447	16.6209	15.8352	15.086	14.3714	13.6899	13.04	12.4202	11.8292	11.2657	10.7286	10.2166	9.72877	9.26412	8.82171	8.40068	8.1367	7.88178	7.63567	7.39812	7.16889	6.94772	6.73434	6.52849	6.32989	6.13829	5.95338	5.7749	5.60255	5.43604	5.27506	5.11933	4.96851
117	9	533.561	267.108	33.3885	31.8151	30.3165	28.8888	27.5288	26.233	24.9984	23.8219	22.7007	21.632	20.6135	19.6425	18.7168	17.8342	16.9927	16.1902	15.4249	14.6951	13.999	13.3352	12.7021	12.0984	11.5227	10.9738	10.4506	9.95187	9.47669	9.02408	8.59313	8.3226	8.06108	7.80852	7.5647	7.32937	7.10227	6.88315	6.67175	6.46781	6.27106	6.08124	5.89805	5.72123	5.55048	5.38552	5.22604	5.07175
118	9	545.498	273.06	34.1325	32.5234	30.9908	29.5309	28.1403	26.8155	25.5533	24.3506	23.2046	22.1125	21.0715	20.0794	19.1336	18.2319	17.3722	16.5524	15.7707	15.0253	14.3143	13.6363	12.9897	12.373	11.7849	11.2242	10.6895	10.1798	9.69401	9.23114	8.79026	8.51327	8.24525	7.98616	7.73595	7.4944	7.26125	7.03626	6.81917	6.60974	6.4077	6.21278	6.02472	5.84324	5.66806	5.49889	5.33546	5.17747
119	9	557.695	279.15	34.8937	33.2481	31.6807	30.1878	28.7658	27.4112	26.1207	24.8912	23.7197	22.6034	21.5395	20.5256	19.5591	18.6378	17.7595	16.922	16.1235	15.3621	14.6359	13.9434	13.283	12.6531	12.0524	11.4796	10.9333	10.4125	9.91603	9.44283	8.99196	8.70856	8.43414	8.16862	7.91193	7.66405	7.42474	7.19376	6.97086	6.7558	6.54831	6.34815	6.15504	5.96872	5.78893	5.61538	5.44779	5.28587
120	10	570.159	285.381	35.6726	33.9896	32.3866	30.8598	29.4056	28.0204	26.7009	25.4439	24.2462	23.1051	22.0177	20.9814	19.9937	19.0523	18.1549	17.2993	16.4836	15.7058	14.964	14.2567	13.5822	12.9388	12.3253	11.7401	11.1821	10.65	10.1427	9.6591	9.19816	8.90839	8.62762	8.35576	8.0927	7.8384	7.59282	7.35574	7.1269	6.90608	6.69301	6.48745	6.28915	6.09783	5.91325	5.73513	5.56319	5.39716
121	10	582.895	291.756	36.4695	34.7483	33.1089	31.5474	30.0602	28.6437	27.2944	26.0091	24.7846	23.618	22.5064	21.4472	20.4378	19.4757	18.5587	17.6845	16.8511	16.0565	15.2988	14.5763	13.8873	13.2302	12.6036	12.0059	11.436	10.8924	10.3741	9.87992	9.40883	9.11268	8.82559	8.54744	8.2781	8.01749	7.76555	7.52226	7.28737	7.06067	6.84189	6.6308	6.42716	6.23069	6.04116	5.85829	5.68182	5.51148
122	10	595.912	298.28	37.2849	35.5246	33.8479	32.251	30.73	29.2814	27.9015	26.5872	25.3352	24.1424	23.006	21.9233	20.8915	19.9082	18.9711	18.0778	17.2263	16.4145	15.6404	14.9024	14.1986	13.5275	12.8874	12.277	11.6948	11.1396	10.6102	10.1053	9.62393	9.32138	9.02798	8.74357	8.468	8.20116	7.94297	7.69338	7.45234	7.21964	6.99504	6.7783	6.56918	6.36742	6.17279	5.98501	5.80385	5.62902
123	10	609.216	304.953	38.1191	36.3189	34.6041	32.9709	31.4154	29.9338	28.5227	27.1786	25.8983	24.6787	23.5169	22.4099	21.3552	20.3502	19.3924	18.4795	17.6094	16.7799	15.9891	15.2352	14.5163	13.8307	13.177	12.5535	11.9589	11.3918	10.851	10.3353	9.84346	9.53448	9.23475	8.94408	8.66231	8.3893	8.12494	7.86915	7.62187	7.38308	7.15255	6.93003	6.7153	6.50812	6.30824	6.11542	5.92939	5.7499
124	10	622.815	311.78	38.9725	37.1315	35.3778	33.7075	32.1166	30.6014	29.1582	27.7836	26.4744	25.2273	24.0393	22.9075	21.8293	20.8019	19.8229	18.8899	18.0007	17.1531	16.3451	15.5749	14.8404	14.1402	13.4724	12.8356	12.2282	11.649	11.0967	10.5698	10.0675	9.75198	9.44587	9.14892	8.86095	8.5818	8.31133	8.04943	7.79601	7.55104	7.31446	7.08607	6.86562	6.65289	6.44764	6.24961	6.05858	5.87428
125	10	636.717	318.764	39.8455	37.9627	36.1694	34.4612	32.8341	31.2845	29.8085	28.4027	27.0637	25.7884	24.5736	23.4164	22.314	21.2637	20.2629	19.3093	18.4005	17.5343	16.7087	15.9216	15.1713	14.4559	13.7738	13.1233	12.503	11.9114	11.3472	10.8091	10.296	9.9739	9.66134	9.35808	9.06389	8.7786	8.50204	8.23408	7.97462	7.72356	7.48086	7.24648	7.02021	6.80181	6.59106	6.38771	6.19153	6.00227
126	10	650.928	325.907	40.7383	38.8131	36.9791	35.2322	33.5683	31.9834	30.4739	29.0361	27.6668	26.3625	25.1202	23.9369	22.8097	21.7358	20.7127	19.7379	18.809	17.9237	17.08	16.2757	15.5091	14.7782	14.0813	13.4169	12.7833	12.179	11.6028	11.0532	10.5291	10.2003	9.8812	9.57155	9.2711	8.97965	8.69701	8.42302	8.15755	7.9005	7.65178	7.41133	7.17913	6.95497	6.7386	6.5298	6.32834	6.13399
127	10	665.457	333.212	41.6515	39.6828	37.8074	36.0209	34.3193	32.6985	31.1547	29.6843	28.2838	26.9499	25.6794	24.4693	23.3167	22.2187	21.1726	20.176	19.2265	18.3216	17.4593	16.6374	15.854	15.1072	14.3953	13.7165	13.0692	12.452	11.8635	11.3021	10.7668	10.4312	10.1055	9.78937	9.48259	9.18494	8.89619	8.61618	8.34474	8.08174	7.82707	7.58066	7.34245	7.11241	6.89033	6.67597	6.46911	6.26953
128	10	680.218	339.926	42.4908	40.5723	38.6546	36.8278	35.0876	33.4301	31.8512	30.3474	28.9151	27.5509	26.2516	25.0141	23.8353	22.7125	21.643	20.624	19.6533	18.7283	17.8469	17.0069	16.2063	15.4432	14.7158	14.0223	13.3611	12.7306	12.1294	11.5561	11.0093	10.6667	10.3343	10.0116	9.69838	9.39446	9.09957	8.81351	8.5361	8.26718	8.00663	7.75433	7.51021	7.27421	7.04631	6.82629	6.61392	6.40899
129	10	695.223	346.835	43.3544	41.3898	39.521	37.653	35.8735	34.1785	32.5639	31.026	29.5611	28.1659	26.8371	25.5714	24.3659	23.2177	22.124	21.0822	20.0897	19.144	18.243	17.3845	16.5662	15.7864	15.0431	14.3345	13.659	13.0149	12.4008	11.8151	11.2566	10.907	10.5676	10.2382	9.91852	9.60825	9.30715	9.015	8.7316	8.45677	8.19035	7.93221	7.68226	7.44041	7.2066	6.98082	6.76284	6.55245
130	10	710.488	353.942	44.2428	42.2311	40.3174	38.497	36.6774	34.944	33.2929	31.7201	30.2221	28.7952	27.4361	26.1417	24.9088	23.7346	22.6161	21.5508	20.5359	19.5691	18.648	17.7704	16.934	16.137	15.3774	14.6533	13.9631	13.3051	12.6777	12.0794	11.509	11.152	10.8056	10.4694	10.1431	9.82634	9.51895	9.22065	8.93122	8.65045	8.37817	8.11423	7.85849	7.61086	7.37125	7.13962	6.91594	6.69999
131	10	726.024	361.25	45.1562	43.0964	41.1369	39.2727	37.4995	35.7271	34.0386	32.4303	30.8982	29.439	28.0491	26.7252	25.4644	24.2634	23.1196	22.0301	20.9924	20.0038	19.0621	18.1648	17.3099	16.4953	15.7189	14.9789	14.2736	13.6013	12.9603	12.3492	11.7665	11.402	11.0484	10.7052	10.3721	10.0488	9.73501	9.43048	9.13495	8.84821	8.57005	8.3003	8.03881	7.78545	7.54012	7.30275	7.07327	6.85166
132	11	741.846	368.76	46.095	43.9862	41.9798	40.071	38.2551	36.5279	34.8014	33.1567	31.59	30.0977	28.6762	27.3223	26.0328	24.8046	23.6348	22.5206	21.4593	20.4485	19.4855	18.5682	17.6942	16.8614	16.0679	15.3116	14.5908	13.9038	13.2489	12.6245	12.0292	11.6571	11.2961	10.9457	10.6057	10.2757	9.95539	9.64453	9.34283	9.05005	8.76597	8.4904	8.22316	7.9641	7.7131	7.47005	7.23487	7.00753
133	11	757.966	376.476	47.0594	44.9006	42.8465	40.8921	39.0327	37.2639	35.5814	33.8996	32.2976	30.7715	29.3178	27.9332	26.6144	25.3583	24.1619	23.0224	21.937	20.9033	19.9186	18.9806	18.0871	17.2357	16.4245	15.6515	14.9149	14.2128	13.5435	12.9056	12.2974	11.9174	11.5488	11.1911	10.844	10.5071	10.1802	9.86287	9.5549	9.256	8.96594	8.6845	8.41149	8.14673	7.89008	7.64141	7.40062	7.16763
134	11	774.398	384.4	48.05	45.8401	43.7372	41.7363	39.8325	38.0214	36.2984	34.6595	33.0213	31.4607	29.9742	28.5582	27.2094	25.9248	24.7012	23.5358	22.4258	21.3686	20.3617	19.4025	18.4888	17.6184	16.7891	15.9989	15.246	14.5284	13.8445	13.1926	12.5712	12.1831	11.8067	11.4414	11.0871	10.7432	10.4095	10.0856	9.7712	9.46609	9.16998	8.88261	8.60379	8.33331	8.07102	7.81675	7.57039	7.33184
135	11	791.154	392.537	49.0671	46.805	44.6524	42.604	40.6549	38.8004	37.0362	35.3579	33.7615	32.1657	30.6455	29.1975	27.8182	26.5044	25.2531	24.0612	22.926	21.8448	20.815	19.8341	18.8998	18.0098	17.1619	16.3541	15.5844	14.851	14.152	13.4858	12.8508	12.4544	12.0699	11.6969	11.3351	10.984	10.6433	10.3127	9.99183	9.68039	9.37812	9.08475	8.80006	8.52383	8.25586	7.99601	7.7441	7.50003
136	11	808.248	400.888	50.111	47.7957	45.5923	43.4954	41.5001	39.6015	37.7951	36.0766	34.4417	32.8867	31.3322	29.8515	28.441	27.0974	25.8177	24.5987	23.4377	22.332	21.2788	20.2756	19.3202	18.4101	17.5431	16.7172	15.9304	15.1806	14.4662	13.7853	13.1364	12.7314	12.3386	11.9577	11.5882	11.2297	10.8819	10.5444	10.2169	9.89897	9.59042	9.29096	9.00032	8.71827	8.44461	8.17913	7.92169	7.67213
137	11	825.692	409.458	51.1823	48.8126	46.5573	44.4109	42.3684	40.4248	38.5754	36.8158	35.1418	33.5493	32.0346	30.5204	29.078	27.7041	26.3953	25.1487	23.9614	22.8305	21.7533	20.7274	19.7503	18.8196	17.9331	17.0886	16.2841	15.5176	14.7873	14.0913	13.4281	13.0143	12.613	12.2239	11.8466	11.4805	11.1254	10.7808	10.4464	10.1219	9.80697	9.50129	9.20461	8.91667	8.63724	8.36612	8.10312	7.84807
138	11	843.499	418.25	52.2813	49.8561	47.5478	45.351	43.2602	41.2706	39.3773	37.5759	35.8619	34.2313	32.6801	31.2045	29.7296	28.3246	26.9862	25.7114	24.4971	23.3405	22.2389	21.1897	20.1904	19.2385	18.332	17.4684	16.6458	15.8622	15.1155	14.4041	13.7262	13.3033	12.8933	12.4958	12.1103	11.7365	11.3738	11.022	10.6806	10.3493	10.0278	9.71582	9.41298	9.11906	8.8338	8.55697	8.28837	8.02781
139	11	861.682	427.269	53.4086	50.9267	48.5643	46.3158	44.1759	42.1393	40.2013	38.3571	36.6023	34.9327	33.3443	31.8333	30.396	28.9593	27.5907	26.287	25.0452	23.8624	22.7357	21.6627	20.6406	19.6672	18.7401	17.857	17.0158	16.2145	15.4512	14.7239	14.0309	13.5986	13.1797	12.7735	12.3797	11.9978	11.6274	11.2681	10.9195	10.5813	10.2531	9.93464	9.62552	9.3255	9.0343	8.75169	8.47744	8.21133
140	11	880.252	436.517	54.5646	52.0247	49.6071	47.306	45.1158	43.0313	41.0475	39.1596	37.3632	35.6539	34.0276	32.4803	31.0085	29.6084	28.2089	26.8758	25.6059	24.3963	23.2441	22.1466	21.1014	20.1058	19.1576	18.2545	17.3943	16.5749	15.7944	15.0508	14.3424	13.9005	13.4723	13.0572	12.6548	12.2646	11.8863	11.5193	11.1634	10.818	10.483	10.1578	9.84231	9.53606	9.23883	8.95034	8.67036	8.39865
141	11	899.223	445.999	55.7499	53.1508	50.6767	48.3218	46.0802	43.9468	41.9163	39.9839	38.145	36.3951	34.7301	33.1459	31.6388	30.205	28.8413	27.478	26.1794	24.9424	23.7641	22.6418	21.5728	20.5546	19.5849	18.6612	17.7815	16.9436	16.1454	15.3851	14.6608	14.2091	13.7713	13.347	12.9358	12.5372	12.1506	11.7758	11.4123	11.0596	10.7175	10.3856	10.0634	9.75083	9.44743	9.15296	8.86716	8.58977
142	11	918.608	455.719	56.9649	54.3053	51.7736	49.3637	47.0697	44.8863	42.8081	40.8302	38.9479	37.1566	35.4521	33.8302	32.2871	30.819	29.4224	28.094	26.7661	25.5011	24.2962	23.1484	22.0551	21.0138	20.0221	19.0774	18.1777	17.3208	16.5046	15.7271	14.9865	14.5246	14.077	13.6433	13.223	12.8156	12.4206	12.0377	11.6664	11.3062	10.9568	10.6179	10.289	9.96991	9.66021	9.35963	9.06789	8.78474
143	11	938.418	465.683	58.2104	55.4889	52.8983	50.4321	48.0846	45.8501	43.7233	41.6989	39.7723	37.9387	36.1939	34.5335	32.9536	31.4505	30.0204	28.66	27.366	26.0725	24.8404	23.6666	22.5486	21.4837	20.4694	19.5033	18.5831	17.7067	16.872	16.0769	15.3196	14.8472	14.3896	13.9462	13.5165	13.1001	12.6965	12.3052	11.9258	11.5579	11.2011	10.855	10.5192	10.1934	9.87725	9.57043	9.27264	8.98362
144	12	958.668	475.894	59.4867	56.7021	54.0512	51.5276	49.1254	46.8387	44.6621	42.5904	40.6185	38.7418	36.9557	35.2561	33.6387	32.0998	30.6356	29.2426	27.9174	26.657	25.397	24.1967	23.0534	21.9644	20.927	19.939	18.9979	18.1016	17.2479	16.4348	15.6604	15.1772	14.7092	14.2558	13.8166	13.3909	12.9784	12.5785	12.1908	11.815	11.4505	11.097	10.7541	10.4214	10.0987	9.78545	9.48148	9.18646
145	12	979.368	486.357	60.7947	57.9454	55.2329	52.6507	50.1925	47.8525	45.6251	43.5049	41.4868	39.566	37.738	35.9982	34.3426	32.7671	31.2681	29.8418	28.4849	27.1941	25.9663	24.7389	23.5698	22.4561	21.3952	20.3848	19.4224	18.5057	17.6326	16.801	16.009	15.5148	15.0362	14.5725	14.1233	13.6882	13.2664	12.8577	12.4616	12.0775	11.7052	11.3441	10.9939	10.6542	10.3246	10.0048	9.6945	9.39336
146	12	1000.53	497.078	62.1348	59.2194	56.444	53.8018	51.2865	48.892	46.6127	44.4429	42.3777	40.4119	38.5409	36.7601	35.0655	33.4527	31.9181	30.4579	29.0686	27.7468	26.4895	25.2935	24.0979	22.9591	21.8742	20.8409	19.8566	18.9191	18.0262	17.1757	16.3657	15.8602	15.3706	14.8964	14.4371	13.9921	13.5609	13.1431	12.7382	12.3458	11.9653	11.5964	11.2387	10.8917	10.5551	10.2286	9.91183	9.6044
147	12	1022.17	508.062	63.5077	60.5248	57.685	54.9815	52.4078	49.9576	47.6252	45.4049	43.2914	41.2796	39.3648	37.5422	35.8077	34.1569	32.5859	31.0911	29.6687	28.3154	27.0279	25.8031	24.6381	23.4735	22.3642	21.3075	20.3009	19.3421	18.4289	17.5591	16.7307	16.2136	15.7128	15.2278	14.758	14.3029	13.862	13.4349	13.021	12.6198	12.231	11.8541	11.4886	11.1342	10.7905	10.457	10.1336	9.81971
148	12	1044.31	519.313	64.9142	61.8622	58.9566	56.1904	53.5569	51.0498	48.6632	46.3912	44.2284	42.1697	40.21	38.3448	36.5695	34.8799	33.2719	31.7416	30.2855	28.9	27.5817	26.3276	25.1345	23.9997	22.8653	21.7847	20.7554	19.7749	18.841	17.9514	17.1042	16.5752	16.0629	15.5668	15.0862	14.6208	14.17	13.7332	13.31	12.9	12.5026	12.1173	11.7439	11.3818	11.0307	10.6902	10.3599	10.0394
149	12	1066.94	530.839	66.3548	63.2322	60.2593	57.429	54.7344	52.1692	49.7271	47.4023	45.1892	43.0824	41.077	39.1682	37.3513	35.622	33.9761	32.4098	30.9192	29.5008	28.1512	26.8671	25.6454	24.4833	23.3779	22.2729	21.2203	20.2176	19.2625	18.3528	17.4863	16.9452	16.4211	15.9136	15.4221	14.946	14.4849	14.0383	13.6056	13.1863	12.7801	12.3864	12.0047	11.6348	11.2761	10.9282	10.5908	10.2636
150	12	1090.09	542.643	67.8304	64.6355	61.5938	58.698	55.941	53.3162	50.8175	48.4386	46.1741	44.0183	41.9661	40.0127	38.1533	36.3835	34.699	33.0958	31.57	30.118	28.7364	27.4217	26.1709	24.9809	23.8489	22.7721	21.6958	20.6704	19.6937	18.7634	17.8772	17.3238	16.7877	16.2685	15.7657	15.2788	14.8071	14.3503	13.9078	13.4791	13.0638	12.6613	12.2712	11.8932	11.5266	11.1713	10.8266	10.4924
151	12	1113.78	554.733	69.3416	66.0729	62.9608	59.9979	57.1771	54.4915	51.9348	49.5008	47.1836	44.9777	42.8778	40.8788	38.976	37.1647	35.4408	33.7999	32.2382	30.752	29.3377	27.9918	26.7112	25.4928	24.3337	23.231	22.1821	21.1336	20.1349	19.1835	18.2772	17.7111	17.1628	16.6317	16.1173	15.6192	15.1368	14.6695	14.2169	13.7785	13.3538	12.9424	12.5436	12.1572	11.7826	11.4195	11.0674	10.726
152	12	1138	567.113	70.8891	67.5449	64.3609	61.3295	58.4433	55.6956	53.0796	50.5891	48.2182	45.961	43.8123	41.7668	39.8196	37.9661	36.2018	34.5225	32.9241	31.4029	29.9552	28.5775	27.2665	26.0191	24.8323	23.7032	22.629	21.6073	20.586	19.6131	18.6864	18.1074	17.5465	17.0032	16.4771	15.9675	15.474	14.9961	14.5332	14.0848	13.6505	13.2297	12.8221	12.427	12.0442	11.6731	11.3134	10.9646
153	12	1162.79	579.791	72.4738	69.0524	65.7948	62.6933	59.7404	56.929	54.2525	51.7043	49.2783	46.9688	44.7701	42.6771	40.6846	38.7878	36.9823	35.2638	33.628	32.071	30.5893	29.1791	27.8371	26.56	25.345	24.1889	23.089	22.0427	21.0475	20.0526	19.105	18.5127	17.9391	17.3834	16.8452	16.324	15.8191	15.3302	14.8567	14.3981	13.9539	13.5236	13.1068	12.7029	12.3115	11.9323	11.5646	11.2082
154	12	1188.15	592.771	74.0964	70.596	67.2632	64.09	61.0688	58.1925	55.454	52.8468	50.3646	48.0015	45.7518	43.6101	41.5713	39.6304	37.7828	36.0241	34.3501	32.7567	31.2401	29.7967	28.423	27.1158	25.8719	24.6882	23.5621	22.4908	21.4716	20.5021	19.5331	18.9274	18.3407	17.7723	17.2218	16.6887	16.1722	15.6721	15.1877	14.7186	14.2643	13.8242	13.3979	12.985	12.5848	12.1971	11.8214	11.4571
155	12	1214.09	606.061	75.7576	72.1765	68.7668	65.5203	62.4294	59.4865	56.6847	54.0171	51.4775	49.0596	46.7578	44.5664	42.4802	40.4941	38.6036	36.8038	35.0907	33.46	31.9079	30.4306	29.0246	27.6865	26.4132	25.2015	24.0486	22.9516	21.908	20.9152	19.9709	19.3515	18.7515	18.1702	17.6072	17.0618	16.5336	16.0219	15.5265	15.0466	14.5818	14.1317	13.6957	13.2734	12.8643	12.4679	12.0838	11.7115
156	13	1240.64	619.667	77.4584	73.7947	70.3064	66.985	63.8227	60.8118	57.9452	55.2159	52.6175	50.1437	47.7885	45.5462	43.4116	41.3795	39.4449	37.6033	35.8502	34.1815	32.5931	31.0812	29.6421	28.2726	26.9692	25.7288	24.5485	23.4255	22.3569	21.3404	20.3733	19.7853	19.1717	18.5772	18.0013	17.4435	16.9032	16.3799	15.873	15.3822	14.9067	14.4463	14.0004	13.5684	13.1501	12.7447	12.352	11.9715
157	13	1267.88	633.86	79.2325	75.4514	71.8827	68.4847	65.2494	62.169	59.2361	56.4438	53.7852	51.2541	48.8444	46.5502	44.3661	42.2868	40.3073	38.4229	36.629	34.9213	33.2958	31.7486	30.2758	28.8741	27.54	26.2704	25.0622	23.9124	22.8185	21.7776	20.7874	20.184	19.6014	18.9935	18.4046	17.834	17.2814	16.7461	16.2277	15.7255	15.2392	14.7682	14.312	13.8702	13.4423	13.0278	12.6263	12.2372
158	13	1295.81	648.284	81.0355	77.1795	73.4964	70.0201	66.7102	63.5587	60.5582	57.7013	54.9813	52.3916	49.9261	47.5788	45.3441	43.2166	41.1911	39.2629	37.4273	35.6799	34.0165	32.4331	30.9259	29.4914	28.126	26.8264	25.5897	24.4128	23.2929	22.2272	21.2134	20.5942	19.9964	19.4192	18.817	18.2335	17.6683	17.1208	16.5905	16.0768	15.5794	15.0976	14.6309	14.179	13.7413	13.3174	12.9068	12.5089
159	13	1324.44	662.951	82.8689	78.9358	75.1797	71.5921	68.2059	64.9817	61.9119	58.9891	56.2062	53.5567	51.0341	48.6325	46.346	44.1692	42.0968	40.1238	38.2456	36.4576	34.7554	33.1351	31.5927	30.1246	28.7272	27.3972	26.1313	24.9267	23.7802	22.6893	21.6513	21.0162	20.4028	19.8105	19.2387	18.6421	18.064	17.5041	16.9617	16.4363	15.9274	15.4346	14.9572	14.495	14.0472	13.6136	13.1936	12.7868
160	13	1353.77	677.871	84.7339	80.7217	76.8905	73.2318	69.7371	66.4386	63.298	60.3077	57.4606	54.7499	52.169	49.7118	47.3724	45.1452	43.0247	41.006	39.0842	37.2546	35.5129	33.8549	32.2766	30.7742	29.3441	27.9829	26.6873	25.4543	24.2808	23.1641	22.1014	21.4501	20.8209	20.2132	19.6264	19.0599	18.4688	17.8961	17.3414	16.804	16.2835	15.7794	15.2911	14.8182	14.3602	13.9167	13.4871	13.071
161	13	1383.8	693.056	86.632	82.5384	78.6301	74.8983	71.3343	67.9301	64.7172	61.6579	58.7451	55.9718	53.3313	50.8173	48.4238	46.145	43.9754	41.9099	39.9435	38.0715	36.2893	34.5928	32.9777	31.4403	29.9768	28.5838	27.2578	25.9958	24.7947	23.6517	22.5639	21.896	21.2507	20.6274	20.0253	19.444	18.8828	18.2972	17.7298	17.1802	16.6478	16.1322	15.6327	15.149	14.6805	14.2268	13.7873	13.3618
162	13	1414.53	708.517	88.5646	84.3874	80.3998	76.5928	72.9576	69.486	66.17	63.0403	60.0603	57.223	54.5215	51.9494	49.5006	47.1691	44.9493	42.836	40.824	38.9086	37.0851	35.3491	33.6964	32.1232	30.6256	29.2001	27.8431	26.5516	25.3223	24.1523	23.0388	22.3542	21.6925	21.0532	20.4357	19.8392	19.2633	18.7073	18.1271	17.565	17.0206	16.4931	15.9823	15.4874	15.0082	14.5441	14.0946	13.6592
163	13	1445.97	724.265	90.5331	86.2699	82.2008	78.3166	74.6082	71.0672	67.6856	64.4555	61.4069	58.5041	55.7403	53.1088	50.6034	48.218	45.9469	43.7847	41.7261	39.7663	37.9004	36.1242	34.4331	32.8233	31.2909	29.8321	28.4435	27.1217	25.8636	24.6661	23.5265	22.8247	22.1464	21.4909	20.8576	20.2457	19.6548	19.0843	18.5334	17.9586	17.4018	16.8624	16.3398	15.8337	15.3435	14.8687	14.4089	13.9636
164	13	1478.12	740.31	92.5387	88.1873	84.0346	80.071	76.2874	72.6751	69.2258	65.9318	62.7854	59.8158	56.9882	54.296	51.7328	49.2922	46.9686	44.7564	42.6502	40.6449	38.7359	36.9184	35.1882	33.541	31.9729	30.4801	29.0591	27.7065	26.419	25.1935	24.027	23.3078	22.6126	21.9406	21.2912	20.6637	20.0576	19.4722	18.9069	18.3612	17.7917	17.2401	16.7056	16.188	15.6866	15.2009	14.7305	14.275
165	13	1511	756.664	94.583	90.141	85.9023	81.8572	77.9963	74.3107	70.792	67.4322	64.2235	61.1586	58.2659	55.5116	52.8892	50.3923	48.015	45.7516	43.5967	41.5451	39.5918	37.7322	35.9618	34.2764	32.6719	31.1444	29.6904	28.3062	26.9886	25.7344	24.5407	23.8037	23.0912	22.4024	21.7367	21.0933	20.4717	19.8712	19.2912	18.7312	18.1905	17.6264	17.0798	16.5504	16.0375	15.5408	15.0596	14.5936
166	13	1544.61	773.339	96.6673	92.1323	87.8054	83.6765	79.7362	75.9753	72.3853	68.9578	65.685	62.5594	59.574	56.7562	54.0733	51.5188	49.0866	46.7709	44.5662	42.4671	40.4686	38.566	36.7546	35.03	33.3883	31.8253	30.3375	28.9211	27.5728	26.2893	25.0676	24.3126	23.5825	22.8766	22.1942	21.5346	20.8973	20.2814	19.6865	19.1119	18.5571	18.0215	17.4626	16.9211	16.3966	15.8885	15.3963	14.9197
167	13	1578.97	790.345	98.7931	94.1626	89.7451	85.5303	81.5084	77.6702	74.0068	70.5097	67.171	63.983	60.9384	58.0304	55.2856	52.6722	50.1839	47.8148	45.5591	43.4115	41.3668	39.4201	37.5667	35.8022	34.1224	32.5232	31.0007	29.5514	28.1717	26.8583	25.6081	24.8347	24.0866	23.3633	22.664	21.9879	21.3345	20.703	20.0929	19.5035	18.9343	18.3846	17.854	17.3003	16.7638	16.2442	15.7408	15.2532
168	14	1614.07	807.694	100.962	96.2333	91.7228	87.4198	83.3142	79.3965	75.6577	72.0892	68.6828	65.4306	62.3252	59.3595	56.5268	53.8532	51.3075	48.8836	46.5759	44.3786	42.2866	40.2949	38.3987	36.5933	34.8746	33.2383	31.6805	30.1975	28.7857	27.4418	26.1624	25.3701	24.6038	23.8628	23.1462	22.4533	21.7836	21.1362	20.5106	19.9062	19.3222	18.7583	18.2137	17.6881	17.1395	16.608	16.0932	15.5945
169	14	1649.94	825.397	103.175	98.3457	93.7398	89.3462	85.1547	81.1554	77.3393	73.6974	70.2213	66.9032	63.7352	60.7103	57.8215	55.0621	52.4578	49.9781	47.617	45.369	43.2287	41.191	39.2508	37.4037	35.6452	33.9709	32.377	30.8596	29.4151	28.0399	26.7307	25.9193	25.1343	24.3752	23.641	22.9311	22.2447	21.5811	20.9398	20.32	19.7212	19.1427	18.5839	18.0445	17.5237	16.9802	16.4537	15.9436
170	14	1686.59	843.466	105.433	100.501	95.7975	91.311	87.0312	82.9483	79.0527	75.3354	71.7878	68.4019	65.1697	62.0838	59.1373	56.3233	53.6354	51.0986	48.6831	46.3832	44.1935	42.1087	40.1237	38.2338	36.4346	34.7216	33.0907	31.5381	30.06	28.6529	27.3133	26.4823	25.6784	24.9007	24.1486	23.4213	22.7179	22.0379	21.3806	20.7452	20.1311	19.5379	18.9648	18.4112	17.8768	17.3608	16.8224	16.3007
171	14	1724.02	861.914	107.739	102.701	97.8973	93.3154	88.9451	84.7762	80.799	77.0044	73.3834	69.9278	66.6295	63.4811	60.4752	57.605	54.8639	52.2457	49.7746	47.4217	45.1814	43.0484	41.0176	39.0841	37.2432	35.4905	33.8219	32.2333	30.721	29.2812	27.9105	27.0595	26.2362	25.4397	24.6693	23.9242	23.2036	22.5068	21.8331	21.1818	20.5524	19.944	19.3563	18.7885	18.2401	17.7106	17.1994	16.666
172	14	1762.26	880.75	110.094	104.948	100.04	95.3607	90.8975	86.6405	82.5796	78.7055	75.0091	71.482	68.1159	64.9031	61.8362	58.9082	56.1124	53.4423	50.892	48.4849	46.193	44.0107	41.933	39.9548	38.0714	36.2782	34.571	32.9456	31.3982	29.925	28.5225	27.6511	26.808	25.9923	25.2033	24.44	23.7018	22.9879	22.2976	21.6302	20.985	20.3613	19.7587	19.1764	18.6139	18.0706	17.546	17.0396
173	14	1801.31	899.988	112.498	107.241	102.228	97.4483	92.8899	88.5423	84.3955	80.4399	76.6662	73.0656	69.6299	66.351	63.2215	60.234	57.3819	54.6585	52.0576	49.5734	47.2286	44.9961	42.8704	40.8465	38.9196	37.0849	35.3382	33.6752	32.0919	30.5846	29.1496	28.2574	27.3941	26.5588	25.7508	24.969	24.2129	23.4816	22.7743	22.0904	21.4292	20.7899	20.1721	19.575	18.9982	18.4409	17.9026	17.3829
174	14	1841.2	919.639	114.955	109.584	104.462	99.5796	94.9234	90.483	86.2481	82.2088	78.3557	74.6797	71.1724	67.8257	64.6318	61.5833	58.6733	55.8951	53.2423	50.7088	48.2889	46.0049	43.8302	41.7596	39.7882	37.9111	36.124	34.4226	32.8027	31.2604	29.7921	28.8787	27.9948	27.1395	26.312	25.5114	24.737	23.9879	23.2633	22.5626	21.8851	21.23	20.5967	19.9846	19.3931	18.8216	18.2695	17.7363
175	14	1881.93	939.717	117.465	111.976	106.744	101.756	96.9994	92.4638	88.1386	84.0134	80.0787	76.3254	72.7447	69.3283	66.0683	62.9571	59.9877	57.1531	54.4468	51.8627	49.3949	47.0377	44.8129	42.6945	40.6776	38.7572	36.9288	35.188	33.5307	31.9527	30.4504	29.5153	28.6103	27.7346	26.8873	26.0674	25.2743	24.5071	23.7649	23.0471	22.3529	21.6817	21.0327	20.4053	19.7989	19.2129	18.6467	18.0997
176	14	1923.54	960.232	120.029	114.421	109.075	103.978	99.1192	94.4861	90.0681	85.8548	81.8366	78.0038	74.3478	70.8599	67.532	64.3564	61.3259	58.4334	55.6722	53.0361	50.5189	48.115	45.8189	43.6518	41.5883	39.6236	37.753	35.972	34.2763	32.6619	31.1248	30.1674	29.2409	28.3444	27.4768	26.6374	25.8252	25.0394	24.2793	23.544	22.8329	22.1452	21.4802	20.8372	20.2156	19.6149	19.0343	18.4734
177	14	1966.03	981.199	122.65	116.919	111.456	106.249	101.284	96.551	92.0379	87.7343	83.6303	79.7161	75.9827	72.4214	69.0238	65.7822	62.6889	59.7369	56.9193	54.2297	51.6619	49.21	46.8683	44.6317	42.5207	40.5107	38.5969	36.7748	35.0399	33.3882	31.8156	30.8355	29.8871	28.9692	28.0809	27.2214	26.3898	25.5852	24.8067	24.0537	23.3252	22.6207	21.9394	21.2805	20.6435	20.0278	19.4326	18.8574
178	14	2009.43	1002.63	125.329	119.472	113.89	108.568	103.496	98.6599	94.0493	89.6531	85.4611	81.4634	77.6506	74.014	70.5449	67.2354	64.0777	61.0646	58.1891	55.4445	52.8246	50.3233	47.9349	45.654	43.4753	41.419	39.4611	37.5969	35.8219	34.132	32.5231	31.5199	30.5489	29.6093	28.6999	27.82	26.9684	26.1445	25.3474	24.5762	23.8301	23.1084	22.4105	21.7355	21.0827	20.4517	19.8416	19.252
179	14	2053.75	1024.53	128.067	122.081	116.376	110.939	105.755	100.814	96.1036	91.6124	87.3302	83.2467	79.3526	75.6387	72.0962	68.717	65.4933	62.4174	59.4824	56.6814	54.0079	51.4559	49.0194	46.6929	44.471	42.3488	40.3458	38.4386	36.6227	34.8938	33.2476	32.2208	31.2269	30.265	29.3341	28.4332	27.5614	26.7178	25.9015	25.1118	24.3477	23.6086	22.8937	22.2022	21.5335	20.8868	20.2616	19.6572
180	15	2099.02	1046.93	130.866	124.749	118.918	113.361	108.064	103.015	98.202	93.6135	89.2387	85.0674	81.0898	77.2965	73.6788	70.2282	66.9365	63.7963	60.8002	57.9412	55.2127	52.6085	50.1226	47.7493	45.483	43.3188	41.2515	39.3004	37.4426	35.6738	33.9897	32.9386	31.9213	30.9367	29.9837	29.0615	28.1689	27.3052	26.4695	25.6608	24.8784	24.1215	23.3892	22.6809	21.9958	21.3333	20.6927	20.0733
181	15	2145.25	1069.83	133.729	127.476	121.516	115.837	110.424	105.264	100.346	95.6576	91.1879	86.9265	82.8632	78.9887	75.2937	71.7697	68.4085	65.2022	62.1433	59.2248	56.4399	53.7821	51.2454	48.8239	46.512	44.3045	42.1964	40.1827	38.2821	36.4725	34.7495	33.6738	32.6325	31.6247	30.6492	29.7051	28.7914	27.9071	27.0515	26.2235	25.4223	24.6472	23.8973	23.1718	22.4701	21.7914	21.135	20.5004
182	15	2192.47	1093.25	136.656	130.264	124.173	118.368	112.835	107.563	102.537	97.7459	93.179	88.8252	84.6742	80.7162	76.942	73.3428	69.9102	66.636	63.5128	60.5331	57.6902	54.9775	52.3886	49.9176	47.5589	45.3069	43.1566	41.103	39.1415	37.2902	35.5275	34.4265	33.3608	32.3292	31.3307	30.3643	29.429	28.5238	27.6478	26.8001	25.9798	25.186	24.4181	23.6752	22.9565	22.2613	21.5889	20.9386
183	15	2240.7	1117.19	139.649	133.115	126.889	120.955	115.301	109.912	104.776	99.8799	95.2133	90.7647	86.5237	82.4802	78.6248	74.9484	71.4425	68.0987	64.9094	61.8671	58.9647	56.1955	53.553	51.0312	48.6242	46.3266	44.133	42.0384	40.038	38.1273	36.324	35.1973	34.1065	33.0507	32.0287	31.0395	30.0821	29.1555	28.2587	27.3908	26.551	25.7383	24.952	24.1912	23.4551	22.7431	22.0544	21.3882
184	15	2289.97	1141.68	142.71	136.031	129.666	123.601	117.821	112.313	107.064	102.061	97.2919	92.7463	88.4129	84.2818	80.3431	76.5876	73.0065	69.5914	66.3343	63.2276	60.2641	57.4369	54.7394	52.1654	49.7089	47.3643	45.1262	42.9895	40.9491	39.0006	37.1394	35.9864	34.8701	33.7896	32.7436	31.7311	30.7511	29.8025	28.8845	27.996	27.1362	26.3042	25.4991	24.7201	23.9663	23.2371	22.5317	21.8494
185	15	2340.3	1166.73	145.842	139.013	132.506	126.306	120.398	114.768	109.403	104.29	99.4163	94.7711	90.3431	86.1221	82.098	78.2614	74.6032	71.1148	67.7882	64.6155	61.5893	58.7026	55.9487	53.3211	50.8138	48.4209	46.1371	43.957	41.8756	39.8881	37.9901	36.7943	35.6519	34.5461	33.4755	32.4392	31.4362	30.4653	29.5255	28.6161	27.7359	26.884	26.0597	25.2621	24.4903	23.7436	23.0212	22.3223
186	15	2391.71	1192.39	149.049	142.063	135.411	129.073	123.033	117.279	111.795	106.568	101.588	96.8403	92.3155	88.0023	83.8906	79.9708	76.2336	72.6701	69.2722	66.0318	62.9413	59.9935	57.1816	54.499	51.9395	49.4971	47.1663	44.9417	42.818	40.7905	38.8546	37.637	36.4523	35.3206	34.225	33.1644	32.1378	31.144	30.1821	29.2511	28.3501	27.4781	26.6342	25.8175	25.0273	24.2627	23.5229	22.8072
187	15	2444.22	1218.66	152.332	145.187	138.382	131.902	125.728	119.846	114.24	108.898	103.807	98.9554	94.3312	89.9235	85.7221	81.717	77.8987	74.2583	70.7872	67.4773	64.3208	61.3104	58.439	55.7	53.0869	50.5937	48.2146	45.9442	43.7772	41.7086	39.7336	38.4935	37.2872	36.1135	34.9923	33.9069	32.8562	31.8391	30.8545	29.9016	28.9793	28.0866	27.2227	26.3866	25.5776	24.7947	24.0372	23.3043
188	15	2497.88	1245.54	155.693	148.385	141.425	134.796	128.485	122.471	116.74	111.28	106.076	101.117	96.3914	91.887	87.5936	83.501	79.5996	75.8803	72.3342	68.9531	65.7289	62.6543	59.7218	56.9248	54.2568	51.7114	49.2828	46.9654	44.7538	42.6429	40.6279	39.3644	38.1357	36.9407	35.7779	34.6671	33.5918	32.5508	31.5432	30.5678	29.6237	28.7099	27.8256	26.9697	26.1414	25.3399	24.5643	23.8138
189	15	2552.71	1273.06	159.132	151.659	144.54	137.76	131.304	125.155	119.297	113.716	108.397	103.328	98.4975	93.8938	89.5061	85.324	81.3374	77.5372	73.9142	70.46	67.1665	64.0259	61.0308	58.1744	55.4499	52.8509	50.3715	48.0058	45.7485	43.5942	41.538	40.2503	38.9985	37.7813	36.5973	35.4454	34.3449	33.2796	32.2483	31.25	30.2837	29.3484	28.4431	27.567	26.719	25.8984	25.1044	24.336
190	15	2608.76	1301.2	162.65	155.009	147.729	140.795	134.191	127.901	121.913	116.206	110.769	105.588	100.651	95.9453	91.461	87.187	83.1132	79.2299	75.5281	71.999	68.6343	65.4261	62.3669	59.4495	56.6671	54.0132	51.4815	49.0663	46.762	44.5631	42.4646	41.1519	39.8762	38.6361	37.4301	36.2572	35.1159	34.0257	32.9703	31.9486	30.9596	30.0022	29.0756	28.1788	27.3108	26.4707	25.6577	24.871
191	15	2666.05	1329.99	166.248	158.436	150.992	143.902	137.147	130.714	124.587	118.754	113.195	107.899	102.852	98.0427	93.4593	89.0912	84.9279	80.9597	77.177	73.5712	70.1335	66.856	63.7309	60.751	57.9091	55.1988	52.6136	50.1476	47.795	45.5504	43.4085	42.07	40.7695	39.5056	38.277	37.0823	35.9202	34.7896	33.7095	32.6638	31.6516	30.6718	29.7234	28.8054	27.9169	27.0569	26.2247	25.4193
192	16	2724.62	1359.42	169.928	161.941	154.331	147.08	140.173	133.594	127.327	121.359	115.677	110.262	105.103	100.187	95.5023	91.0377	86.7828	82.7274	78.8619	75.1773	71.6649	68.3163	65.1237	62.0796	59.1769	56.4087	53.7686	51.2504	48.8483	46.5566	44.3701	43.005	41.679	40.3906	39.1384	37.9212	36.7376	35.5864	34.4662	33.3962	32.3603	31.3575	30.3867	29.4471	28.5377	27.6574	26.8055	25.981
193	16	2784.49	1389.52	173.69	165.525	157.745	150.332	143.269	136.541	130.132	124.028	118.215	112.68	107.405	102.38	97.5912	93.0278	88.6789	84.5342	80.5839	76.8186	73.2295	69.808	66.5462	63.4363	60.4711	57.6436	54.9471	52.3754	49.9225	47.5826	45.3503	43.9577	42.6053	41.2916	40.0152	38.7747	37.5688	36.3962	35.2556	34.1459	33.0858	32.0595	31.066	30.1043	29.1735	28.2724	27.4004	26.5563
194	16	2845.7	1420.28	177.535	169.189	161.236	153.657	146.437	139.557	133.003	126.76	120.814	115.152	109.76	104.623	99.7273	95.0626	90.6174	86.3812	82.3439	78.4959	74.8282	71.332	67.9992	64.8219	61.7926	58.9042	56.15	53.5234	51.0183	48.6289	46.3497	44.9288	43.5492	42.2093	40.9078	39.6433	38.4143	37.2196	36.0579	34.928	33.8285	32.7783	31.7615	30.7773	29.8245	28.9023	28.0097	27.1457
195	16	2908.28	1451.73	181.466	172.935	164.805	157.058	149.676	142.642	135.941	129.557	123.476	117.684	112.168	106.916	101.912	97.1433	92.5995	88.2695	84.143	80.2103	76.462	72.8893	69.4838	66.2373	63.1424	60.1916	57.378	54.6951	52.1366	49.6964	47.3689	45.9189	44.5113	43.1445	41.8171	40.5276	39.2748	38.0573	36.8737	35.7228	34.6033	33.5141	32.4736	31.4664	30.4913	29.5474	28.6337	27.7494
196	16	2972.27	1483.86	185.483	176.764	168.454	160.535	152.989	145.798	138.946	132.419	126.2	120.277	114.635	109.262	104.146	99.2711	94.6262	90.2002	85.9823	81.9628	78.132	74.4808	71.0007	67.6834	64.5211	61.5063	58.632	55.8913	53.2779	50.7857	48.4087	46.9287	45.4921	44.0976	42.7435	41.4284	40.151	38.9098	37.7036	36.531	35.3908	34.2817	33.2027	32.1718	31.1739	30.2079	29.2727	28.3676
197	16	3037.69	1516.7	189.588	180.677	172.184	164.089	156.376	149.025	142.02	135.346	128.988	122.93	117.16	111.664	106.431	101.447	96.6989	92.1744	87.863	83.7545	79.8391	76.1075	72.551	69.161	65.9297	62.8493	59.9126	57.1128	54.4431	51.8975	49.4698	47.9588	46.4925	45.0693	43.6877	42.3462	41.0434	39.7778	38.5482	37.3532	36.1915	35.0619	33.9631	32.8941	31.8728	30.8842	29.9271	29.0007
198	16	3104.58	1550.26	193.782	184.675	175.995	167.722	159.838	152.324	145.163	138.34	131.839	125.646	119.745	114.124	108.771	103.673	98.8187	94.1934	89.7861	85.5864	81.5844	77.7704	74.1355	70.6712	67.369	64.2214	61.2208	58.3603	55.6329	53.0325	50.5528	49.01	47.5131	46.0604	44.6505	43.2817	41.9526	40.6619	39.4081	38.1899	37.006	35.8551	34.736	33.6475	32.5884	31.5766	30.5971	29.649
199	16	3172.96	1584.55	198.068	188.761	179.89	171.435	163.377	155.696	148.377	141.402	134.756	128.423	122.39	116.642	111.167	105.953	100.987	96.2583	91.7528	87.4597	83.3688	79.4705	75.7553	72.2147	68.84	65.6235	62.5574	59.6346	56.8481	54.1915	51.6584	50.0829	48.5545	47.0715	45.6323	44.2355	42.8794	41.5627	40.284	39.0419	37.835	36.6621	35.5219	34.4132	33.3348	32.2855	31.2831	30.3128
200	16	3242.87	1619.58	202.447	192.936	183.871	175.229	166.993	159.143	151.662	144.533	137.738	131.264	125.096	119.219	113.62	108.287	103.208	98.3702	93.7642	89.3754	85.1936	81.2087	77.4113	73.7925	70.3435	67.0563	63.9231	60.9365	58.0894	55.3751	52.7873	51.1783	49.6175	48.1032	46.634	45.2082	43.8244	42.4809	41.1765	39.9096	38.679	37.4833	36.3213	35.1917	34.0933	33.0249	31.9854	30.9924
201	16	3314.35	1655.37	206.921	197.202	187.937	179.106	170.689	162.666	155.02	147.732	140.788	134.169	127.863	121.854	116.13	110.676	105.481	100.533	95.8214	91.3347	87.0596	82.9862	79.1045	75.4056	71.8805	68.5209	65.3189	62.2668	59.3576	56.5843	53.9403	52.2967	50.7026	49.1563	47.6562	46.2006	44.7881	43.4171	42.0861	40.7938	39.5387	38.3195	37.135	35.9838	34.8647	33.7765	32.718	31.6882
202	16	3387.42	1691.94	211.492	201.56	192.092	183.068	174.466	166.266	158.452	151.003	143.905	137.14	130.693	124.55	118.697	113.121	107.808	102.748	97.9285	93.3386	88.9681	84.8039	80.8359	77.0549	73.4518	70.018	66.7455	63.6264	60.6535	57.8196	55.1181	53.439	51.8107	50.2314	48.6994	47.2133	45.7712	44.3718	43.0135	41.6949	40.4146	39.1712	37.9634	36.7898	35.6493	34.5406	33.4625	32.4139
203	16	3462.12	1729.29	216.161	206.012	196.337	187.115	178.324	169.945	161.958	154.346	147.091	140.176	133.586	127.307	121.323	115.622	110.19	105.015	100.086	95.3911	90.9202	86.6629	82.6066	78.7414	75.0584	71.5486	68.2038	65.0161	61.9778	59.0819	56.3215	54.6059	52.9424	51.3291	49.7645	48.2468	46.7745	45.3458	43.9594	42.6138	41.3074	40.039	38.8072	37.6106	36.4479	35.318	34.2196	33.1515
204	17	3538.49	1767.45	220.932	210.561	200.674	191.25	182.267	173.704	165.542	157.762	150.347	143.279	136.544	130.125	124.008	118.179	112.626	107.335	102.294	97.4926	92.9195	88.5644	84.4174	80.4662	76.7012	73.1135	69.6947	66.4366	63.3314	60.3719	57.5511	55.798	54.0984	52.4503	50.8521	49.302	47.7984	46.3397	44.9244	43.5509	42.2177	40.9235	39.6669	38.4465	37.261	36.1092	34.9898	33.9016
205	17	3616.55	1806.44	225.805	215.207	205.105	195.475	186.295	177.544	169.203	161.252	153.674	146.451	139.567	133.006	126.753	120.795	115.117	109.708	104.554	99.6435	94.9665	90.5119	86.2696	82.2301	78.3812	74.7138	71.2191	67.8889	64.7152	61.6905	58.8077	57.0162	55.2794	53.5956	51.9628	50.3795	48.8438	47.3542	45.9091	44.5069	43.1461	41.8253	40.5432	39.2982	38.0892	36.9147	35.7736	34.6646
206	17	3696.34	1846.27	230.784	219.955	209.631	199.79	190.41	181.468	172.944	164.819	157.074	149.692	142.657	135.951	129.56	123.469	117.665	112.135	106.865	101.844	97.0617	92.5059	88.1667	84.0343	80.0995	76.3503	72.7779	69.3738	66.1298	63.0384	60.0921	58.2611	56.4863	54.7657	53.0975	51.4799	49.9113	48.3898	46.9141	45.4824	44.0932	42.7451	41.4366	40.1664	38.933	37.7352	36.5716	35.4411
207	17	3777.9	1886.96	235.87	224.804	214.255	204.2	194.614	185.476	176.766	168.463	160.548	153.004	145.814	138.96	132.428	126.203	120.27	114.616	109.229	104.096	99.2056	94.5468	90.109	85.8822	81.8569	78.0241	74.3721	70.8922	67.5763	64.4164	61.405	59.5336	57.7196	55.9613	54.2567	52.604	51.0014	49.4474	47.9401	46.4781	45.0597	43.6834	42.3478	41.0515	39.7931	38.5711	37.3844	36.2317
208	17	3861.27	1928.53	241.067	229.759	218.979	208.704	198.909	189.571	180.67	172.186	164.098	156.388	149.04	142.036	135.36	128.997	122.933	117.154	111.647	106.399	101.399	96.6352	92.097	87.7742	83.657	79.736	76.0024	72.445	69.0554	65.8253	62.7473	60.8343	58.9803	57.1832	55.4412	53.7524	52.1151	50.5274	48.9878	47.4946	46.0461	44.6409	43.2774	41.9542	40.67	39.4232	38.2127	37.037
209	17	3946.47	1971	246.375	234.82	223.806	213.306	203.296	193.755	184.659	175.989	167.724	159.846	152.336	145.178	138.355	131.852	125.654	119.748	114.118	108.754	103.642	98.7716	94.1313	89.7107	85.4999	81.4894	77.67	74.0332	70.5679	67.2661	64.1198	62.1641	60.2689	58.4321	56.6517	54.9259	53.2528	51.6307	50.0578	48.5325	47.0531	45.6181	44.226	42.8752	41.5643	40.292	39.0568	37.8575
210	17	4033.56	2014.39	251.799	239.992	228.736	218.007	207.779	198.029	188.735	179.875	171.429	163.378	155.704	148.389	141.417	134.771	128.436	122.399	116.645	111.161	105.936	100.957	96.2124	91.6923	87.3863	83.2846	79.3779	75.6575	72.1149	68.7395	65.5232	63.5238	61.5864	59.7088	57.889	56.1252	54.4154	52.7579	51.1509	49.5926	48.0815	46.6158	45.1942	43.8149	42.4767	41.178	39.9175	38.6938
211	17	4122.56	2058.73	257.341	245.275	233.773	222.809	212.358	202.395	192.898	183.844	175.214	166.987	159.145	151.67	144.544	137.752	131.279	125.108	119.227	113.622	108.281	103.191	98.3408	93.7194	89.3165	85.122	81.1266	77.3212	73.6972	70.2464	66.9584	64.9142	62.9335	61.014	59.1538	57.351	55.6036	53.9097	52.2676	50.6755	49.1317	47.6346	46.1826	44.7741	43.4077	42.0819	40.7953	39.5465
212	17	4213.52	2104.02	263.003	250.673	238.92	227.716	217.036	206.856	197.151	187.9	179.081	170.674	162.661	155.022	147.74	140.799	134.183	127.877	121.867	116.138	110.678	105.475	100.517	95.7927	91.2911	87.0023	82.9165	79.0246	75.3177	71.7876	68.4262	66.3361	64.3109	62.3485	60.4469	58.6041	56.818	55.0868	53.4087	51.7818	50.2045	48.6751	47.1919	45.7534	44.358	43.0043	41.6908	40.4162
213	17	4306.48	2150.3	268.788	256.188	244.178	232.729	221.816	211.413	201.496	192.043	183.031	174.441	166.252	158.446	151.005	143.912	137.151	130.706	124.564	118.709	113.129	107.811	102.743	97.9128	93.3107	88.9257	84.748	80.7681	76.977	73.3662	69.9276	67.7903	65.7196	63.7132	61.7691	59.8851	58.0594	56.2899	54.5748	52.9123	51.3005	49.7379	48.2227	46.7533	45.3281	43.9457	42.6046	41.3033
214	17	4401.48	2197.59	274.699	261.823	249.55	237.851	226.699	216.068	205.935	196.275	187.067	178.289	169.921	161.944	154.34	147.092	140.183	133.597	127.32	121.336	115.633	110.198	105.017	100.08	95.3758	90.8929	86.6216	82.5521	78.6753	74.9825	71.4653	69.2777	67.1602	65.1088	63.1211	61.195	59.3286	57.5198	55.7668	54.0676	52.4205	50.8238	49.2756	47.7745	46.3187	44.9069	43.5373	42.2087
215	17	4498.57	2245.92	280.74	267.582	255.039	243.084	231.688	220.825	210.47	200.599	191.189	182.22	173.669	165.518	157.748	150.341	143.281	136.551	130.136	124.021	118.192	112.637	107.342	102.296	97.4873	92.9046	88.5379	84.3772	80.4131	76.6368	73.0396	70.8011	68.6338	66.5361	64.5036	62.5344	60.6263	58.7772	56.9852	55.2485	53.5651	51.9333	50.3514	48.8177	47.3305	45.8883	44.4895	43.1327
216	18	4597.77	2295.31	286.914	273.466	260.648	248.431	236.786	225.685	215.103	205.017	195.401	186.236	177.498	169.169	161.229	153.661	146.446	139.569	133.013	126.764	120.807	115.13	109.719	104.561	99.6456	94.9613	90.4974	86.2438	82.1909	78.3296	74.6511	72.3608	70.143	67.9959	65.9177	63.9041	61.9532	60.0628	58.2309	56.4556	54.735	53.0673	51.4506	49.8834	48.3639	46.8906	45.4618	44.076
217	18	4699.15	2345.79	293.224	279.48	266.38	253.895	241.994	230.65	219.837	209.53	199.705	190.338	181.41	172.899	164.786	157.052	149.679	142.651	135.952	129.566	123.479	117.677	112.147	106.876	101.852	97.0638	92.5008	88.1525	84.0092	80.0613	76.3	73.9573	71.6883	69.4911	67.364	65.305	63.3102	61.3774	59.5046	57.6897	55.9309	54.2263	52.5741	50.9725	49.4198	47.9145	46.4548	45.0393
218	18	4802.74	2397.39	299.673	285.626	272.238	259.478	247.316	235.724	224.674	214.141	204.101	194.53	185.407	176.71	168.419	160.516	152.983	145.801	138.955	132.43	126.209	120.28	114.628	109.241	104.106	99.2127	94.5488	90.1041	85.8685	81.8324	77.9869	75.5909	73.2699	71.022	68.8453	66.7379	64.6981	62.7218	60.807	58.9515	57.1535	55.4111	53.7223	52.0854	50.4987	48.9605	47.4691	46.023
219	18	4908.6	2450.12	306.266	291.909	278.225	265.184	252.755	240.908	229.616	218.853	208.593	198.813	189.49	180.603	172.131	164.055	156.357	149.019	142.023	135.355	128.998	122.939	117.163	111.658	106.411	101.409	96.6421	92.099	87.7694	83.6436	79.7121	77.262	74.8883	72.589	70.3619	68.2054	66.1176	64.0968	62.1389	60.2418	58.4036	56.6223	54.8961	53.223	51.6013	50.0294	48.5055	47.028
220	18	5016.77	2504.03	313.004	298.33	284.345	271.016	258.313	246.206	234.666	223.667	213.182	203.188	193.661	184.58	175.923	167.671	159.805	152.306	145.158	138.343	131.848	125.656	119.754	114.128	108.765	103.653	98.7814	94.138	89.7126	85.4952	81.4763	78.9713	76.544	74.1923	71.9143	69.708	67.5715	65.5031	63.5011	61.5614	59.6819	57.8608	56.0961	54.3859	52.7283	51.1218	49.5644	48.0547
221	18	5127.31	2559.14	319.893	304.894	290.6	276.977	263.994	251.62	239.827	228.586	217.871	207.658	197.923	188.643	179.797	171.365	163.327	155.664	148.359	141.396	134.759	128.432	122.4	116.651	111.17	105.947	100.968	96.2219	91.6988	87.3881	83.28	80.7191	78.2373	75.8326	73.5028	71.2459	69.0601	66.9435	64.8943	62.9109	60.9892	59.1273	57.3231	55.5747	53.8804	52.2383	50.6466	49.1038
222	18	5240.27	2615.47	326.934	311.604	296.994	283.071	269.801	257.154	245.101	233.613	222.663	212.226	202.278	192.795	183.755	175.139	166.925	159.095	151.631	144.515	137.733	131.267	125.104	119.229	113.628	108.29	103.202	98.3515	93.7288	89.3229	85.1239	82.506	79.9689	77.5102	75.1278	72.8196	70.5838	68.4183	66.3213	64.2912	62.3262	60.4224	58.5777	56.7903	55.0582	53.3796	51.7528	50.1759
223	18	5355.71	2673.06	334.132	318.463	303.53	289.299	275.736	262.81	250.491	238.75	227.56	216.894	206.727	197.037	187.8	178.994	170.601	162.6	154.972	147.702	140.771	134.164	127.866	121.862	116.139	110.684	105.484	100.528	95.8031	91.3002	87.0085	84.3327	81.7392	79.2256	76.7898	74.4295	72.1429	69.9278	67.7824	65.705	63.6937	61.7469	59.8608	58.0333	56.2625	54.5465	52.8835	51.2718
224	18	5473.67	2731.92	341.49	325.474	310.211	295.666	281.803	268.592	256.001	244.001	232.564	221.663	211.274	201.371	191.931	182.934	174.356	166.18	158.387	150.957	143.875	137.123	130.688	124.553	118.705	113.13	107.816	102.751	97.9228	93.3208	88.9346	86.1998	83.5489	80.9795	78.4893	76.0761	73.7378	71.4724	69.2779	67.1524	65.0943	63.1017	61.1731	59.3045	57.494	55.7396	54.0396	52.392
225	18	5594.23	2792.09	349.011	332.642	317.041	302.174	288.005	274.501	261.632	249.367	237.678	226.538	215.92	205.8	196.153	186.958	178.194	169.839	161.875	154.283	147.046	140.147	133.571	127.302	121.326	115.629	110.199	105.023	100.089	95.3856	90.9028	88.108	85.3987	82.7724	80.2269	77.7598	75.3691	73.0525	70.8081	68.634	66.5283	64.4893	62.5152	60.6045	58.7533	56.9596	55.2216	53.5373
226	18	5717.43	2853.6	356.7	339.968	324.023	308.826	294.344	280.542	267.389	254.853	242.906	231.52	220.668	210.325	200.467	191.071	182.114	173.576	165.438	157.68	150.285	143.236	136.516	130.11	124.003	118.182	112.633	107.344	102.301	97.4953	92.9141	90.058	87.2891	84.605	82.0031	79.4813	77.0371	74.6686	72.3735	70.15	67.9961	65.91	63.8899	61.9342	60.0413	58.2072	56.4302	54.7083
227	18	5843.34	2916.48	364.559	347.458	331.16	315.627	300.825	286.718	273.273	260.461	248.25	236.612	225.521	214.951	204.876	195.273	186.12	177.395	169.079	161.152	153.595	146.391	139.524	132.978	126.738	120.79	115.12	109.715	104.562	99.6507	94.9691	92.0505	89.221	86.4779	83.8187	81.241	78.7426	76.3211	73.9746	71.7009	69.498	67.3642	65.2974	63.2961	61.3586	59.4832	57.6663	55.9058
228	19	5972.02	2980.75	372.593	355.113	338.455	322.579	307.449	293.03	279.288	266.193	253.712	241.817	230.482	219.678	209.381	199.567	190.213	181.298	172.799	164.698	156.976	149.615	142.598	135.909	129.533	123.455	117.66	112.137	106.872	101.853	97.0687	94.0864	91.195	88.3918	85.6741	83.0396	80.4859	78.0107	75.6118	73.2871	71.0345	68.8521	66.7381	64.6906	62.7079	60.7883	58.9304	57.1303
229	19	6103.53	3046.44	380.805	362.939	345.912	329.685	314.221	299.483	285.437	272.052	259.295	247.138	235.552	224.51	213.986	203.956	194.396	185.285	176.6	168.322	160.431	152.909	145.738	138.903	132.388	126.177	120.256	114.612	109.231	104.103	99.2138	96.1666	93.212	90.3475	87.5703	84.8779	82.2679	79.7379	77.2857	74.9091	72.606	70.3743	68.2122	66.1178	64.0893	62.1251	60.2234	58.3827
230	19	6237.94	3113.59	389.199	370.938	353.535	336.949	321.143	306.079	291.723	278.042	265.003	252.577	240.735	229.449	218.692	208.441	198.671	189.359	180.484	172.024	163.96	156.274	148.947	141.962	135.304	128.957	122.907	117.14	111.642	106.401	101.405	98.2917	95.2728	92.3457	89.5078	86.7564	84.089	81.5033	78.9968	76.5674	74.2129	71.9312	69.7202	67.5782	65.5033	63.4937	61.5477	59.6637
231	19	6375.32	3182.23	397.778	379.114	361.327	344.375	328.219	312.822	298.149	284.164	270.837	258.137	246.032	234.497	223.503	213.026	203.04	193.524	184.453	175.808	167.567	159.712	152.225	145.087	138.284	131.798	125.616	119.723	114.105	108.749	103.644	100.463	97.3782	94.3873	91.4874	88.6759	85.9501	83.3075	80.7458	78.2626	75.8558	73.5231	71.2626	69.0723	66.9502	64.8945	62.9036	60.9757
232	19	6515.72	3252.38	406.548	387.472	369.291	351.965	335.452	319.715	304.717	290.423	276.802	263.82	251.448	239.658	228.421	217.712	207.506	197.78	188.509	179.674	171.252	163.225	155.574	148.28	141.328	134.701	128.383	122.361	116.621	111.148	105.932	102.681	99.5292	96.4732	93.5101	90.6372	87.8517	85.1512	82.5332	79.9953	77.5353	75.1508	72.8398	70.6003	68.4303	66.3279	64.2914	62.319
233	19	6659.21	3324.09	415.511	396.014	377.432	359.723	342.845	326.76	311.431	296.821	282.898	269.629	256.984	244.933	233.448	222.503	212.071	202.13	192.655	183.625	175.018	166.815	158.996	151.543	144.438	137.666	131.211	125.057	119.191	113.599	108.268	104.947	101.727	98.6042	95.5766	92.641	89.7948	87.0352	84.3598	81.7662	79.2519	76.8146	74.4523	72.1628	69.9441	67.7943	65.7115	63.6939
234	19	6805.88	3397.37	424.672	404.745	385.753	367.653	350.402	333.962	318.294	303.361	289.13	275.568	262.643	250.326	238.587	227.399	216.737	206.576	196.892	187.663	178.867	170.483	162.493	154.876	147.616	140.696	134.099	127.811	121.817	116.102	110.655	107.262	103.972	100.781	97.6878	94.6883	91.78	88.9602	86.2263	83.5758	81.0062	78.5153	76.1007	73.7604	71.4922	69.2941	67.1642	65.1008
235	19	6955.78	3472.28	434.035	413.668	394.257	375.758	358.126	341.323	325.309	310.046	295.501	281.639	268.428	255.838	243.839	232.405	221.507	211.122	201.224	191.791	182.801	174.232	166.066	158.282	150.863	143.791	137.05	130.625	124.499	118.66	113.094	109.627	106.265	103.005	99.8446	96.7798	93.8082	90.927	88.1334	85.4249	82.7991	80.2534	77.7856	75.3934	73.0748	70.8277	68.6501	66.54
236	19	7108.99	3548.83	443.604	422.789	402.95	384.042	366.022	348.847	332.479	316.88	302.013	287.844	274.341	261.473	249.209	237.521	226.383	215.768	205.651	196.01	186.821	178.064	169.718	161.763	154.181	146.954	140.066	133.499	127.24	121.273	115.586	112.043	108.608	105.277	102.048	98.9166	95.8804	92.9364	90.0819	87.3143	84.631	82.0295	79.5075	77.0626	74.6927	72.3957	70.1694	68.012
237	19	7265.59	3627.07	453.384	432.11	411.834	392.509	374.091	356.538	339.808	323.864	308.669	294.188	280.386	267.233	254.698	242.752	231.367	220.517	210.177	200.323	190.931	181.981	173.451	165.321	157.572	150.186	143.147	136.437	130.04	123.943	118.131	114.511	111.002	107.599	104.299	101.1	97.9973	94.9893	92.0726	89.2447	86.5028	83.8444	81.2671	78.7685	76.3464	73.9985	71.7228	69.5173
238	19	7425.64	3707.03	463.379	441.637	420.914	401.163	382.339	364.398	347.3	331.004	315.473	300.671	286.565	273.121	260.309	248.099	236.462	225.372	214.803	204.731	195.132	185.984	177.266	168.956	161.037	153.489	146.295	139.438	132.901	126.671	120.732	117.033	113.447	109.97	106.599	103.33	100.16	97.0865	94.1064	91.2169	88.4153	85.6989	83.0652	80.5118	78.0365	75.6368	73.3108	71.0562
239	19	7589.23	3788.75	473.594	451.373	430.193	410.008	390.769	372.432	354.957	338.301	322.427	307.299	292.881	279.14	266.044	253.564	241.67	230.335	219.533	209.238	199.427	190.076	181.165	172.673	164.579	156.864	149.512	142.504	135.825	129.458	123.389	119.61	115.946	112.393	108.948	105.608	102.369	99.2291	96.1842	93.2318	90.3691	87.5935	84.9024	82.2932	79.7636	77.3112	74.9339	72.6295
240	20	7756.43	3872.27	484.034	461.323	439.678	419.047	399.384	380.644	362.782	345.759	329.535	314.073	299.337	285.292	271.907	259.151	246.994	235.408	224.367	213.844	203.816	194.259	185.151	176.471	168.198	160.314	152.8	145.638	138.812	132.306	126.104	122.242	118.498	114.868	111.348	107.935	104.626	101.418	98.3068	95.2903	92.3653	89.5293	86.7794	84.1133	81.5283	79.0222	76.5927	74.2374
241	20	7927.32	3957.62	494.703	471.492	449.37	428.285	408.189	389.036	370.781	353.382	336.801	320.997	305.935	291.581	277.9	264.862	252.436	240.594	229.309	218.554	208.304	198.535	189.226	180.354	171.899	163.84	156.16	148.841	141.865	135.215	128.877	124.932	121.106	117.397	113.8	110.313	106.932	103.654	100.475	97.3932	94.4046	91.5069	88.6972	85.9729	83.3315	80.7706	78.2878	75.8808
242	20	8101.99	4044.85	505.606	481.885	459.276	437.727	417.188	397.613	378.956	361.174	344.226	328.074	312.68	298.008	284.025	270.699	257.999	245.896	234.36	223.367	212.891	202.906	193.391	184.323	175.681	167.445	159.595	152.114	144.984	138.189	131.712	127.68	123.77	119.98	116.306	112.743	109.288	105.938	102.691	99.5415	96.488	93.5272	90.6564	87.8728	85.1739	82.5571	80.0199	77.5602
243	20	8280.51	4133.99	516.748	492.505	469.399	447.376	426.385	406.378	387.31	369.137	351.815	335.307	319.573	304.578	290.287	276.666	263.685	251.314	239.524	228.288	217.58	207.375	197.649	188.38	179.547	171.129	163.106	155.46	148.173	141.228	134.608	130.488	126.493	122.62	118.865	115.225	111.695	108.272	104.954	101.736	98.6164	95.5912	92.658	89.8138	87.0561	84.3823	81.7898	79.2762
244	20	8462.97	4225.08	528.135	503.359	479.744	457.236	435.784	415.337	395.849	377.275	359.572	342.7	326.619	311.293	296.686	282.765	269.498	256.853	244.803	233.318	222.373	211.942	202.001	192.528	183.499	174.895	166.695	158.88	151.432	144.334	137.568	133.357	129.275	125.317	121.48	117.76	114.154	110.657	107.266	103.978	100.791	97.6998	94.7028	91.7968	88.9791	86.247	83.598	81.0296
245	20	8649.46	4318.18	539.772	514.451	490.317	467.314	445.389	424.492	404.575	385.592	367.5	350.255	333.82	318.156	303.227	288.999	275.438	262.515	250.198	238.46	227.273	216.611	206.451	196.767	187.539	178.745	170.363	162.376	154.763	147.508	140.594	136.29	132.118	128.073	124.153	120.351	116.666	113.093	109.628	106.269	103.012	99.854	96.7918	93.8227	90.9437	88.1521	85.4455	82.8211
246	20	8840.06	4413.32	551.665	525.786	501.121	477.612	455.205	433.849	413.494	394.093	375.601	357.977	341.18	325.171	309.913	295.37	281.511	268.302	255.713	243.715	232.281	221.384	210.999	201.101	191.669	182.68	174.113	165.949	158.168	150.753	143.686	139.287	135.023	130.89	126.883	122.999	119.233	115.582	112.042	108.609	105.281	102.055	98.9259	95.8922	92.9507	90.0984	87.3329	84.6513
247	20	9034.87	4510.54	563.818	537.371	512.163	488.137	465.237	443.411	422.608	402.78	383.881	365.869	348.702	332.34	316.745	301.882	287.717	274.217	261.35	249.087	237.4	226.262	215.648	205.532	195.891	186.703	177.947	169.602	161.649	154.07	146.847	142.351	137.993	133.768	129.673	125.704	121.856	118.125	114.508	111	107.6	104.303	101.106	98.0065	95.001	92.0868	89.2611	86.5212
248	20	9233.96	4609.9	576.238	549.209	523.447	498.893	475.489	453.183	431.922	411.658	392.343	373.935	356.389	339.667	323.729	308.538	294.061	280.262	267.112	254.578	242.633	231.249	220.4	210.06	200.206	190.815	181.865	173.336	165.207	157.461	150.078	145.482	141.028	136.71	132.525	128.468	124.536	120.723	117.027	113.443	109.969	106.6	103.334	100.167	97.0957	94.1181	91.2309	88.4315
249	20	9437.45	4711.45	588.931	561.307	534.979	509.884	485.966	463.169	441.44	420.73	400.991	382.178	364.246	347.155	330.866	315.341	300.544	286.441	273	260.19	247.982	236.346	225.257	214.689	204.617	195.019	185.871	177.153	168.845	160.927	153.381	148.683	144.13	139.717	135.439	131.293	127.274	123.378	119.601	115.939	112.389	108.947	105.609	102.373	99.2356	96.1932	93.2433	90.383
250	20	9645.41	4815.22	601.903	573.672	546.764	521.117	496.673	473.374	451.168	430.002	409.829	390.601	372.275	354.808	338.16	322.293	307.17	292.757	279.019	265.927	253.449	241.557	230.223	219.421	209.126	199.316	189.966	181.055	172.563	164.47	156.757	151.955	147.301	142.791	138.418	134.181	130.073	126.091	122.231	118.49	114.862	111.344	107.934	104.628	101.422	98.3133	95.2992	92.3767
251	20	9857.96	4921.28	615.16	586.307	558.807	532.597	507.615	483.804	461.109	439.478	418.861	399.21	380.481	362.629	345.615	329.398	313.942	299.211	285.171	271.79	259.037	246.882	235.298	224.257	213.736	203.708	194.151	185.043	176.364	168.092	160.208	155.3	150.543	145.932	141.463	137.132	132.934	128.864	124.919	121.095	117.388	113.794	110.31	106.931	103.655	100.479	97.3996	94.4135
252	21	10075.2	5029.67	628.709	599.221	571.116	544.328	518.797	494.462	471.268	449.161	428.091	408.008	388.866	370.622	353.233	336.66	320.863	305.808	291.458	277.782	264.748	252.325	240.485	229.201	218.447	208.198	198.43	189.121	180.249	171.794	163.736	158.719	153.857	149.144	144.576	140.149	135.858	131.698	127.666	123.758	119.97	116.297	112.737	109.284	105.937	102.692	99.5453	96.4943
253	21	10297.2	5140.45	642.556	612.419	583.695	556.318	530.224	505.354	481.65	459.057	437.523	416.999	397.436	378.791	361.019	344.081	327.937	312.55	297.884	283.907	270.585	257.888	245.787	234.254	223.262	212.787	202.803	193.288	184.22	175.579	167.343	162.215	157.244	152.427	147.758	143.232	138.846	134.595	130.474	126.48	122.608	118.855	115.216	111.689	108.269	104.953	101.737	98.6201
254	21	10524.1	5253.66	656.707	625.907	596.551	568.571	541.903	516.486	492.26	469.17	447.163	426.187	406.194	387.138	368.976	351.665	335.165	319.44	304.451	290.166	276.55	263.574	251.206	239.418	228.184	217.477	207.273	197.548	188.28	179.447	171.029	165.787	160.707	155.783	151.01	146.385	141.901	137.556	133.344	129.262	125.304	121.469	117.75	114.146	110.651	107.262	103.977	100.792
255	21	10756	5369.36	671.171	639.692	609.689	581.094	553.839	527.862	503.104	479.506	457.014	435.577	415.144	395.669	377.107	359.416	342.553	326.481	311.163	296.563	282.647	269.385	256.744	244.697	233.215	222.272	211.842	201.903	192.43	183.402	174.798	169.44	164.247	159.213	154.335	149.607	145.024	140.582	136.277	132.105	128.06	124.14	120.34	116.656	113.085	109.622	106.266	103.011
256	21	10993	5487.62	685.952	653.78	623.117	593.892	566.037	539.489	514.185	490.068	467.081	445.172	424.29	404.387	385.417	367.336	350.103	333.677	318.022	303.1	288.879	275.324	262.405	250.092	238.357	227.172	216.513	206.353	196.671	187.444	178.65	173.173	167.865	162.72	157.734	152.901	148.216	143.676	139.276	135.011	130.877	126.87	122.986	119.221	115.572	112.034	108.604	105.278
257	21	11235.2	5608.48	701.06	668.179	636.84	606.972	578.504	551.371	525.51	500.862	477.37	454.979	433.638	413.297	393.909	375.431	357.818	341.032	325.032	309.782	295.247	281.394	268.19	255.606	243.612	232.181	221.286	210.903	201.007	191.575	182.587	176.989	171.564	166.305	161.208	156.268	151.479	146.839	142.341	137.981	133.756	129.66	125.691	121.843	118.113	114.498	110.992	107.594
258	21	11482.7	5732	716.5	682.895	650.866	620.339	591.245	563.514	537.084	511.894	487.885	465.001	443.19	422.402	402.588	383.703	365.703	348.547	332.195	316.61	301.755	287.597	274.103	261.241	248.983	237.3	226.165	215.552	205.438	195.798	186.612	180.89	175.344	169.969	164.759	159.709	154.815	150.072	145.474	141.018	136.699	132.513	128.455	124.523	120.711	117.016	113.433	109.961
259	21	11735.7	5858.24	732.281	697.935	665.201	634.002	604.266	575.925	548.913	523.168	498.63	475.243	452.953	431.707	411.457	392.157	373.761	356.228	339.516	323.588	308.406	293.936	280.145	267	254.472	242.532	231.151	220.305	209.967	200.115	190.725	184.877	179.209	173.715	168.389	163.228	158.225	153.376	148.677	144.122	139.707	135.428	131.281	127.262	123.365	119.589	115.928	112.379
260	21	11994.2	5987.27	748.409	713.307	679.851	647.965	617.574	588.609	561.003	534.691	509.613	485.711	462.929	441.216	420.521	400.796	381.996	364.077	346.998	330.719	315.203	300.415	286.32	272.886	260.082	247.879	236.247	225.162	214.596	204.527	194.93	188.953	183.159	177.543	172.1	166.824	161.711	156.755	151.951	147.295	142.783	138.409	134.17	130.061	126.079	122.219	118.477	114.851
261	21	12258.5	6119.15	764.893	729.017	694.825	662.236	631.176	601.573	573.358	546.467	520.836	496.408	473.126	450.935	429.784	409.625	390.411	372.098	354.643	338.007	322.15	307.036	292.631	278.902	265.816	253.343	241.456	230.126	219.328	209.036	199.227	193.118	187.197	181.457	175.893	170.501	165.274	160.208	155.298	150.539	145.926	141.456	137.122	132.923	128.852	124.907	121.083	117.376
262	21	12528.5	6253.93	781.741	745.074	710.128	676.821	645.077	614.822	585.985	558.502	532.307	507.341	483.546	460.867	439.251	418.648	399.012	380.295	362.457	345.454	329.249	313.803	299.081	285.049	271.675	258.928	246.779	235.2	224.163	213.645	203.62	197.376	191.323	185.457	179.77	174.258	168.916	163.738	158.719	153.854	149.14	144.57	140.141	135.848	131.687	127.655	123.746	119.958
263	21	12804.5	6391.68	798.96	761.486	725.769	691.728	659.284	628.363	598.891	570.802	544.031	518.515	494.196	471.017	448.925	427.869	407.801	388.673	370.442	353.065	336.503	320.718	305.672	291.332	277.663	264.636	252.219	240.385	229.106	218.355	208.109	201.727	195.541	189.545	183.733	178.099	172.639	167.346	162.216	157.244	152.424	147.753	143.226	138.838	134.586	130.464	126.468	122.596
264	22	13086.6	6532.47	816.559	778.258	741.755	706.964	673.805	642.202	612.081	583.374	556.012	529.935	505.08	481.391	458.813	437.293	416.783	397.234	378.602	360.843	343.917	327.784	312.408	297.752	283.783	270.469	257.779	245.684	234.156	223.169	212.698	206.175	199.853	193.724	187.784	182.025	176.444	171.034	165.791	160.708	155.782	151.008	146.38	141.895	137.548	133.335	129.251	125.293
265	22	13374.9	6676.37	834.546	795.401	758.093	722.536	688.646	656.347	625.562	596.222	568.258	541.606	516.204	491.993	468.918	446.925	425.963	405.984	386.942	368.792	351.494	335.006	319.291	304.313	290.037	276.43	263.461	251.1	239.318	228.089	217.387	210.721	204.259	197.995	191.924	186.038	180.334	174.804	169.445	164.25	159.215	154.334	149.604	145.02	140.576	136.27	132.095	128.05
266	22	13669.5	6823.43	852.929	812.922	774.792	738.451	703.814	670.803	639.34	609.353	580.773	553.534	527.572	502.829	479.245	456.768	435.345	414.926	395.465	376.916	359.237	342.386	326.326	311.018	296.428	282.522	269.267	256.634	244.594	233.117	222.179	215.366	208.762	202.361	196.155	190.14	184.309	178.658	173.18	167.87	162.723	157.735	152.9	148.214	143.672	139.27	135.003	130.868
267	22	13970.6	6973.75	871.718	830.829	791.859	754.717	719.317	685.578	653.422	622.775	593.565	565.725	539.192	513.903	489.8	466.828	444.933	424.065	404.175	385.218	367.15	349.929	333.515	317.871	302.96	288.747	275.202	262.291	249.985	238.256	227.077	220.114	213.365	206.822	200.48	194.332	188.373	182.596	176.997	171.57	166.31	161.211	156.269	151.479	146.836	142.337	137.975	133.748
268	22	14278.3	7127.37	890.921	849.131	809.302	771.341	735.162	700.679	667.814	636.491	606.638	578.185	551.067	525.221	500.587	477.109	454.732	433.404	413.077	393.703	375.237	357.637	340.862	324.873	309.634	295.11	281.266	268.071	255.495	243.508	232.083	224.967	218.069	211.382	204.9	198.617	192.526	186.622	180.899	175.352	169.976	164.764	159.713	154.817	150.071	145.472	141.014	136.693
269	22	14592.9	7284.38	910.548	867.837	827.13	788.333	751.355	716.113	682.524	650.511	620	590.92	563.204	536.789	511.612	487.617	464.747	442.949	422.174	402.374	383.501	365.514	348.37	332.03	316.456	301.612	287.463	273.978	261.125	248.874	237.198	229.926	222.876	216.042	209.417	202.995	196.771	190.737	184.888	179.218	173.723	168.396	163.233	158.228	153.378	148.676	144.12	139.703
270	22	14914.3	7444.85	930.607	886.955	845.351	805.699	767.906	731.887	697.558	664.839	633.656	603.935	575.609	548.611	522.88	498.356	474.982	452.705	431.472	411.236	391.948	373.565	356.043	339.344	323.427	308.256	293.797	280.015	266.879	254.359	242.426	234.994	227.789	220.804	214.034	207.471	201.109	194.942	188.964	183.169	177.552	172.108	166.831	161.716	156.758	151.952	147.295	142.78
271	22	15242.8	7608.86	951.108	906.494	863.973	823.447	784.822	748.01	712.924	679.484	647.613	617.237	588.287	560.694	534.396	509.332	485.443	462.675	440.975	420.293	400.58	381.792	363.885	346.818	330.551	315.047	300.269	286.184	272.76	259.964	247.769	240.173	232.81	225.672	218.752	212.045	205.543	199.24	193.13	187.208	181.467	175.902	170.508	165.28	160.213	155.301	150.54	145.926
272	22	15578.6	7776.49	972.061	926.464	883.006	841.587	802.111	764.487	728.628	694.451	661.878	630.833	601.244	573.044	546.166	520.55	496.135	472.865	450.687	429.549	409.403	390.201	371.9	354.457	337.832	321.986	306.884	292.489	278.769	265.692	253.228	245.466	237.941	230.646	223.574	216.719	210.074	203.632	197.388	191.335	185.468	179.78	174.267	168.924	163.744	158.724	153.857	149.141
273	22	15921.7	7947.8	993.475	946.874	902.459	860.127	819.781	781.328	744.679	709.749	676.458	644.729	614.488	585.666	558.196	532.015	507.062	483.28	460.613	439.009	418.419	398.795	380.091	362.264	345.273	329.078	313.643	298.932	284.91	271.546	258.808	250.875	243.184	235.729	228.502	221.496	214.705	208.122	201.74	195.553	189.557	183.744	178.109	172.648	167.354	162.222	157.248	152.428
274	22	16272.5	8122.89	1015.36	967.734	922.34	879.076	837.841	798.54	761.083	725.384	691.359	658.93	628.023	598.566	570.491	543.733	518.23	493.924	470.758	448.678	427.634	407.578	388.462	370.242	352.877	336.327	320.552	305.517	291.187	277.528	264.51	256.403	248.543	240.924	233.538	226.379	219.438	212.71	206.187	199.865	193.736	187.795	182.036	176.454	171.043	165.798	160.715	155.787
275	22	16630.9	8301.84	1037.73	989.053	942.659	898.442	856.298	816.132	777.85	741.363	706.589	673.445	641.857	611.751	583.057	555.709	529.644	504.802	481.126	458.56	437.053	416.554	397.017	378.397	360.649	343.734	327.612	312.246	297.601	283.642	270.337	262.052	254.02	246.233	238.685	231.368	224.275	217.398	210.733	204.271	198.007	191.935	186.05	180.344	174.814	169.453	164.257	159.221
276	23	16997.2	8484.72	1060.59	1010.84	963.426	918.234	875.162	834.111	794.985	757.695	722.154	688.281	655.996	625.226	595.9	567.95	541.31	515.921	491.723	468.66	446.678	425.728	405.761	386.73	368.592	351.305	334.828	319.123	304.156	289.89	276.292	267.825	259.616	251.659	243.945	236.467	229.218	222.19	215.378	208.774	202.373	196.167	190.152	184.321	178.668	173.189	167.879	162.731
277	23	17371.7	8671.63	1083.95	1033.11	984.65	938.463	894.442	852.486	812.499	774.387	738.063	703.443	670.447	638.999	609.026	580.46	553.234	527.285	502.553	478.982	456.516	435.105	414.697	395.248	376.71	359.042	342.202	326.152	310.855	296.275	282.378	273.725	265.336	257.203	249.32	241.678	234.269	227.087	220.125	213.376	206.834	200.492	194.344	188.384	182.607	177.008	171.58	166.318
278	23	17754.3	8862.66	1107.83	1055.87	1006.34	959.137	914.147	871.267	830.398	791.446	754.322	718.939	685.216	653.075	622.442	593.246	565.42	538.899	513.622	489.532	466.571	444.688	423.831	403.952	385.006	366.949	349.739	333.335	317.701	302.8	288.598	279.754	271.181	262.87	254.813	247.003	239.431	232.092	224.977	218.079	211.393	204.911	198.628	192.538	186.633	180.91	175.363	169.985
279	23	18145.4	9057.9	1132.24	1079.13	1028.51	980.266	934.285	890.461	848.692	808.882	770.94	734.777	700.311	667.462	636.154	606.314	577.875	550.769	524.936	500.314	476.848	454.482	433.166	412.849	393.486	375.031	357.441	340.677	324.698	309.469	294.955	285.916	277.154	268.66	260.426	252.445	244.707	237.206	229.935	222.886	216.053	209.428	203.007	196.782	190.748	184.899	179.229	173.733
280	23	18545.1	9257.43	1157.18	1102.9	1051.17	1001.86	954.867	910.077	867.388	826.702	787.923	750.964	715.739	682.165	650.167	619.67	590.604	562.902	536.499	511.334	487.351	464.492	442.706	421.942	402.152	383.29	365.313	348.18	331.85	316.285	301.451	292.213	283.259	274.578	266.163	258.006	250.098	242.433	235.002	227.798	220.814	214.045	207.482	201.12	194.953	188.975	183.18	177.563
281	23	18953.6	9461.35	1182.67	1127.2	1074.32	1023.93	975.902	930.126	886.497	844.914	805.281	767.508	731.506	697.193	664.49	633.321	603.614	575.301	548.316	522.598	498.085	474.723	452.457	431.235	411.009	391.732	373.359	355.848	339.158	323.251	308.09	298.649	289.498	280.626	272.026	263.69	255.608	247.774	240.179	232.817	225.681	218.762	212.055	205.554	199.251	193.141	187.219	181.478
282	23	19371.1	9669.76	1208.72	1152.03	1097.99	1046.49	997.4	950.616	906.026	863.527	823.021	784.416	747.621	712.552	679.129	647.273	616.911	587.974	560.395	534.109	509.057	485.18	462.423	440.734	420.062	400.36	381.582	363.685	346.628	330.37	314.876	305.227	295.874	286.807	278.018	269.498	261.239	253.232	245.471	237.947	230.654	223.583	216.729	210.084	203.643	197.399	191.346	185.479
283	23	19797.9	9882.78	1235.35	1177.4	1122.18	1069.54	1019.37	971.557	925.985	882.55	841.152	801.696	764.091	728.25	694.09	661.532	630.502	600.927	572.74	545.875	520.27	495.867	472.608	450.441	429.314	409.178	389.986	371.695	354.262	337.646	321.81	311.949	302.39	293.124	284.141	275.434	266.993	258.811	250.879	243.19	235.736	228.51	221.505	214.715	208.132	201.751	195.565	189.568
284	23	20234	10100.5	1262.56	1203.34	1146.89	1093.1	1041.83	992.959	946.384	901.992	859.683	819.358	780.924	744.293	709.38	676.105	644.391	614.165	585.357	557.9	531.731	506.79	483.019	460.363	438.77	418.19	398.576	379.881	362.064	345.083	328.898	318.819	309.05	299.58	290.399	281.501	272.874	264.512	256.405	248.547	240.93	233.545	226.386	219.446	212.719	206.197	199.875	193.747
285	23	20679.7	10323	1290.38	1229.85	1172.16	1117.18	1064.78	1014.83	967.231	921.862	878.621	837.408	798.128	760.69	725.008	691	658.587	627.695	598.252	570.19	543.444	517.953	493.658	470.503	448.435	427.401	407.355	388.248	370.038	352.683	336.141	325.841	315.856	306.177	296.795	287.7	278.884	270.338	262.053	254.022	246.237	238.69	231.374	224.282	217.407	210.742	204.281	198.018
286	23	21135.3	10550.4	1318.8	1256.94	1197.98	1141.79	1088.23	1037.19	988.538	942.17	897.976	855.855	815.71	777.448	740.98	706.223	673.096	641.523	611.431	582.751	555.416	529.363	504.533	480.867	458.312	436.815	416.327	396.8	378.189	360.451	343.545	333.017	322.813	312.921	303.332	294.037	285.027	276.292	267.825	259.618	251.662	243.949	236.472	229.224	222.198	215.386	208.783	202.382
287	23	21600.8	10782.9	1347.86	1284.63	1224.37	1166.94	1112.2	1060.03	1010.31	962.924	917.758	874.709	833.68	794.575	757.304	721.781	687.924	655.655	624.901	595.588	567.651	541.025	515.647	491.46	468.408	446.437	425.497	405.54	386.518	368.39	351.111	340.352	329.922	319.812	310.012	300.513	291.304	282.378	273.724	265.336	257.205	249.323	241.681	234.274	227.093	220.133	213.384	206.843
288	24	22076.7	11020.5	1377.56	1312.94	1251.35	1192.65	1136.71	1083.39	1032.57	984.136	937.974	893.978	852.045	812.079	773.987	737.681	703.079	670.1	638.667	608.709	580.156	552.943	527.006	502.286	478.726	456.271	434.87	414.472	395.032	376.504	358.844	347.848	337.189	326.856	316.84	307.131	297.72	288.597	279.753	271.18	262.87	254.815	247.005	239.435	232.097	224.983	218.087	211.401
289	24	22563	11263.3	1407.91	1341.86	1278.92	1218.92	1161.75	1107.25	1055.31	1005.81	958.636	913.671	870.814	829.968	791.037	753.932	718.568	684.862	652.737	622.119	592.937	565.124	538.616	513.351	489.272	466.322	444.449	423.602	403.733	384.796	366.748	355.509	344.615	334.055	323.818	313.895	304.277	294.953	285.914	277.153	268.66	260.427	252.446	244.71	237.21	229.94	222.892	216.06
290	24	23060.1	11511.4	1438.93	1371.43	1307.09	1245.78	1187.34	1131.65	1078.56	1027.97	979.753	933.797	889.997	848.251	808.463	770.541	734.397	699.949	667.117	635.824	605.999	577.574	550.481	524.66	500.05	476.594	454.239	432.933	412.626	393.272	374.826	363.34	352.205	341.412	330.95	320.809	310.978	301.449	292.211	283.257	274.577	266.163	258.007	250.1	242.435	235.005	227.803	220.82
291	24	23568.1	11765.1	1470.63	1401.64	1335.89	1273.23	1213.5	1156.58	1102.32	1050.62	1001.34	954.367	909.602	866.937	826.272	787.515	750.576	715.369	681.813	649.831	619.349	590.298	562.608	536.218	511.066	487.093	464.246	442.47	421.715	401.935	383.082	371.342	359.963	348.932	338.239	327.874	317.827	308.088	298.647	289.496	280.625	272.025	263.689	255.609	247.776	240.182	232.821	225.685
292	24	24087.3	12024.3	1503.03	1432.53	1365.33	1301.28	1240.24	1182.06	1126.61	1073.76	1023.39	975.39	929.638	886.034	844.474	804.863	767.11	731.128	696.833	664.147	632.994	603.302	575.003	548.031	522.324	497.824	474.473	452.217	431.005	410.789	391.52	379.522	367.891	356.617	345.689	335.095	324.827	314.873	305.224	295.871	286.805	278.016	269.497	261.239	253.233	245.473	237.95	230.657
293	24	24618	12289.2	1536.15	1464.09	1395.41	1329.95	1267.56	1208.1	1151.43	1097.42	1045.94	996.878	950.117	905.551	863.076	822.593	784.009	747.234	712.184	678.778	646.938	616.592	587.67	560.104	533.831	508.791	484.925	462.179	440.5	419.837	400.145	387.882	375.995	364.472	353.303	342.476	331.981	321.808	311.947	302.388	293.122	284.14	275.433	266.992	258.811	250.88	243.191	235.738
294	24	25160.3	12560	1570	1496.35	1426.15	1359.25	1295.49	1234.72	1176.8	1121.6	1068.98	1018.84	971.048	925.499	882.088	840.713	801.279	763.695	727.873	693.731	661.19	630.176	600.616	572.443	545.591	519.999	495.608	472.36	450.203	429.086	408.959	396.426	384.277	372.5	361.085	350.019	339.293	328.896	318.817	309.047	299.577	290.397	281.499	272.873	264.511	256.405	248.548	240.931
295	24	25714.7	12836.7	1604.59	1529.32	1457.58	1389.2	1324.03	1261.92	1202.73	1146.31	1092.54	1041.29	992.441	945.888	901.519	859.232	818.93	780.518	743.907	709.013	675.756	644.058	613.848	585.054	557.611	531.455	506.526	482.766	460.121	438.538	417.968	405.158	392.741	380.705	369.038	357.729	346.766	336.14	325.839	315.854	306.175	296.793	287.698	278.882	270.337	262.053	254.022	246.238
296	24	26281.2	13119.6	1639.95	1563.02	1489.69	1419.81	1353.21	1289.73	1229.23	1171.56	1116.61	1064.23	1014.31	966.726	921.379	878.16	836.969	797.711	760.294	724.632	690.642	658.247	627.37	597.942	569.895	543.163	517.684	493.401	470.257	448.199	427.176	414.083	401.393	389.091	377.167	365.608	354.404	343.543	333.015	322.811	312.918	303.33	294.035	285.025	276.291	267.824	259.617	251.661
297	24	26860.2	13408.6	1676.08	1597.45	1522.52	1451.09	1383.02	1318.14	1256.31	1197.38	1141.21	1087.67	1036.65	988.024	941.678	897.506	855.406	815.283	777.042	740.594	705.856	672.747	641.191	611.115	582.449	555.128	529.089	504.271	480.617	458.073	436.586	423.205	410.235	397.662	385.475	373.662	362.21	351.11	340.35	329.92	319.81	310.01	300.51	291.302	282.375	273.723	265.335	257.204
298	24	27452	13704.1	1713.01	1632.65	1556.06	1483.07	1413.5	1347.19	1283.99	1223.76	1166.35	1111.64	1059.49	1009.79	962.424	917.278	874.251	833.242	794.158	756.908	721.405	687.567	655.316	624.577	595.281	567.358	540.745	515.38	491.205	468.164	446.204	432.528	419.272	406.422	393.966	381.893	370.189	358.844	347.847	337.187	326.854	316.838	307.129	297.717	288.594	279.751	271.179	262.869
299	24	28056.8	14006	1750.75	1668.63	1590.35	1515.74	1444.64	1376.87	1312.28	1250.72	1192.05	1136.13	1082.84	1032.04	983.628	937.487	893.511	851.598	811.653	773.581	737.296	702.713	669.752	638.336	608.394	579.856	552.657	526.734	502.026	478.478	456.034	442.057	428.508	415.375	402.645	390.305	378.343	366.748	355.509	344.614	334.053	323.816	313.893	304.274	294.95	285.912	277.151	268.658
300	25	28674.9	14314.6	1789.33	1705.39	1625.39	1549.14	1476.47	1407.21	1341.2	1278.28	1218.31	1161.16	1106.69	1054.78	1005.3	958.141	913.196	870.36	829.533	790.622	753.537	718.192	684.505	652.398	621.797	592.63	564.832	538.338	513.086	489.018	466.08	451.795	437.948	424.526	411.515	398.903	386.677	374.827	363.34	352.205	341.411	330.949	320.807	310.976	301.447	292.209	283.255	274.575
301	25	29306.7	14630	1828.75	1742.97	1661.2	1583.28	1509	1438.21	1370.75	1306.44	1245.16	1186.75	1131.08	1078.02	1027.45	979.251	933.315	889.535	847.808	808.039	770.137	734.013	699.584	666.769	635.494	605.685	577.275	550.197	524.389	499.791	476.348	461.748	447.596	433.878	420.58	407.69	395.195	383.084	371.343	359.963	348.931	338.238	327.873	317.825	308.086	298.645	289.493	280.622
302	25	29952.4	14952.4	1869.05	1781.37	1697.81	1618.16	1542.25	1469.9	1400.95	1335.23	1272.59	1212.9	1156	1101.77	1050.09	1000.83	953.878	909.132	866.486	825.841	787.103	750.182	714.994	681.457	649.493	619.028	589.992	562.317	535.941	510.802	486.842	471.92	457.457	443.436	429.845	416.671	403.901	391.522	379.523	367.892	356.617	345.688	335.095	324.826	314.871	305.222	295.869	286.803
303	25	30612.3	15281.8	1910.23	1820.62	1735.21	1653.81	1576.23	1502.29	1431.82	1364.65	1300.63	1239.62	1181.47	1126.05	1073.22	1022.88	974.894	929.163	885.576	844.035	804.443	766.708	730.744	696.468	663.8	632.664	602.989	574.705	547.747	522.054	497.567	482.317	467.534	453.205	439.315	425.851	412.799	400.147	387.884	375.996	364.473	353.303	342.476	331.98	321.807	311.945	302.386	293.119
304	25	31286.8	15618.5	1952.32	1860.73	1773.45	1690.25	1610.96	1535.39	1463.37	1394.72	1329.29	1266.93	1207.5	1150.86	1096.87	1045.41	996.374	949.634	905.087	862.63	822.166	783.599	746.842	711.81	678.422	646.601	616.271	587.365	559.814	533.555	508.528	492.942	477.834	463.189	448.993	435.232	421.893	408.962	396.428	384.279	372.501	361.085	350.019	339.293	328.895	318.816	309.046	299.575
305	25	31976.1	15962.7	1995.33	1901.73	1812.52	1727.5	1646.46	1569.22	1495.61	1425.45	1358.58	1294.85	1234.11	1176.21	1121.04	1068.45	1018.33	970.558	925.029	881.636	840.279	800.863	763.296	727.491	693.367	660.844	629.847	600.304	572.146	545.309	519.73	503.801	488.361	473.393	458.884	444.82	431.187	417.972	405.161	392.744	380.707	369.039	357.729	346.766	336.139	325.838	315.853	306.173
306	25	32680.6	16314.3	2039.29	1943.63	1852.46	1765.56	1682.74	1603.8	1528.56	1456.86	1388.52	1323.38	1261.3	1202.13	1145.74	1091.99	1040.76	991.942	945.41	901.061	858.792	818.507	780.112	743.518	708.642	675.401	643.721	613.527	584.749	557.321	531.179	514.9	499.119	483.822	468.993	454.619	440.686	427.179	414.087	401.396	389.094	377.169	365.61	354.405	343.543	333.015	322.81	312.917
307	25	33400.6	16673.8	2084.22	1986.45	1893.27	1804.46	1719.81	1639.13	1562.24	1488.96	1419.11	1352.54	1289.09	1228.62	1170.98	1116.05	1063.7	1013.8	966.24	920.914	877.714	836.541	797.299	759.899	724.253	690.28	657.901	627.042	597.63	569.598	542.881	526.243	510.114	494.48	479.325	464.635	450.394	436.59	423.209	410.238	397.665	385.478	373.663	362.212	351.111	340.351	329.92	319.809
308	25	34136.5	17041.1	2130.14	2030.22	1934.98	1844.21	1757.7	1675.25	1596.66	1521.76	1450.38	1382.34	1317.49	1255.69	1196.78	1140.64	1087.13	1036.14	987.53	941.204	897.052	854.972	814.865	776.641	740.209	705.487	672.395	640.855	610.795	582.145	554.84	537.835	521.352	505.373	489.885	474.87	460.316	446.208	432.532	419.276	406.426	393.969	381.895	370.191	358.845	347.848	337.187	326.854
309	25	34888.6	17416.6	2177.07	2074.95	1977.62	1884.85	1796.43	1712.16	1631.84	1555.29	1482.33	1412.8	1346.52	1283.36	1223.15	1165.77	1111.09	1058.96	1009.29	961.942	916.817	873.809	832.819	793.752	756.517	721.03	687.208	654.972	624.25	594.969	567.062	549.683	532.837	516.506	500.676	485.332	470.457	456.038	442.061	428.513	415.379	402.648	390.308	378.346	366.75	355.51	344.615	334.053
310	25	35657.3	17800.3	2225.04	2120.66	2021.19	1926.37	1836.01	1749.88	1667.8	1589.56	1514.99	1443.93	1376.19	1311.63	1250.1	1191.46	1135.57	1082.3	1031.53	983.137	937.018	893.062	851.168	811.24	773.185	736.916	702.348	669.402	638.002	608.075	579.553	561.791	544.574	527.884	511.706	496.023	480.821	466.085	451.8	437.953	424.53	411.519	398.906	386.68	374.829	363.342	352.206	341.412
311	25	36442.9	18192.4	2274.06	2167.38	2065.72	1968.82	1876.46	1788.44	1704.54	1624.58	1548.37	1475.74	1406.51	1340.53	1277.65	1217.71	1160.59	1106.14	1054.25	1004.8	957.663	912.739	869.922	829.114	790.22	753.151	717.822	684.15	652.057	621.471	592.319	574.166	556.57	539.513	522.978	506.95	491.413	476.352	461.753	447.601	433.882	420.584	407.694	395.199	383.086	371.346	359.965	348.933
312	26	37245.9	18593.2	2324.15	2215.13	2111.23	2012.19	1917.8	1827.84	1742.1	1660.38	1582.49	1508.26	1437.5	1370.07	1305.8	1244.54	1186.16	1130.52	1077.48	1026.94	978.764	932.85	889.089	847.382	807.631	769.745	733.637	699.222	666.423	635.162	605.368	586.814	568.83	551.397	534.499	518.118	502.239	486.846	471.925	457.461	443.441	429.85	416.675	403.905	391.526	379.526	367.894	356.619
313	26	38066.5	19002.8	2375.35	2263.93	2157.74	2056.52	1960.05	1868.11	1780.48	1696.96	1617.36	1541.49	1469.18	1400.26	1334.57	1271.96	1212.3	1155.43	1101.22	1049.57	1000.33	953.404	908.679	866.053	825.426	786.705	749.801	714.628	681.105	649.155	618.705	599.742	581.361	563.543	546.273	529.531	513.302	497.571	482.321	467.539	453.21	439.319	425.855	412.803	400.151	387.887	375.999	364.475
314	26	38905.1	19421.4	2427.68	2313.81	2205.27	2101.83	2003.24	1909.27	1819.71	1734.35	1652.99	1575.45	1501.55	1431.11	1363.97	1299.99	1239.01	1180.88	1125.49	1072.69	1022.37	974.411	928.701	885.135	843.613	804.038	766.321	730.373	696.111	663.457	632.335	612.954	594.168	575.957	558.306	541.195	524.609	508.532	492.946	477.839	463.194	448.997	435.236	421.897	408.966	396.432	384.282	372.504
315	26	39762.3	19849.3	2481.16	2364.78	2253.85	2148.13	2047.37	1951.33	1859.8	1772.56	1689.41	1610.16	1534.63	1462.64	1394.03	1328.63	1266.31	1206.9	1150.29	1096.33	1044.9	995.881	949.163	904.637	862.2	821.754	783.205	746.465	711.449	678.075	646.267	626.458	607.258	588.646	570.604	553.117	536.166	519.734	503.805	488.365	473.397	458.889	444.824	431.191	417.976	405.165	392.748	380.71
316	26	40638.3	20286.5	2535.82	2416.87	2303.51	2195.46	2092.47	1994.32	1900.77	1811.61	1726.63	1645.64	1568.44	1494.87	1424.74	1357.91	1294.21	1233.5	1175.63	1120.48	1067.92	1017.82	970.077	924.57	881.198	839.86	800.462	762.912	727.124	693.014	660.505	640.26	620.636	601.614	583.175	565.301	547.976	531.182	514.903	499.123	483.826	468.998	454.624	440.69	427.184	414.091	401.4	389.097
317	26	41533.7	20733.4	2591.68	2470.11	2354.25	2243.82	2138.57	2038.26	1942.65	1851.52	1764.67	1681.89	1603	1527.8	1456.13	1387.83	1322.72	1260.67	1201.54	1145.17	1091.45	1040.25	991.451	944.942	900.614	858.365	818.099	779.722	743.145	708.284	675.058	654.367	634.31	614.868	596.022	577.755	560.047	542.883	526.246	510.118	494.484	479.329	464.639	450.398	436.594	423.213	410.243	397.669
318	26	42448.7	21190.2	2648.77	2524.53	2406.11	2293.25	2185.68	2083.16	1985.44	1892.31	1803.55	1718.95	1638.31	1561.46	1488.21	1418.4	1351.87	1288.45	1228.01	1170.4	1115.5	1063.17	1013.3	965.762	920.458	877.278	836.125	796.902	759.518	723.889	689.932	668.784	648.285	628.415	609.153	590.483	572.385	554.842	537.838	521.355	505.377	489.888	474.874	460.32	446.212	432.537	419.28	406.43
319	26	43383.9	21657	2707.12	2580.14	2459.12	2343.77	2233.83	2129.05	2029.18	1934	1843.28	1756.82	1674.41	1595.86	1521	1449.65	1381.65	1316.84	1255.07	1196.19	1140.08	1086.6	1035.62	987.041	940.739	896.608	854.547	814.46	776.253	739.839	705.133	683.519	662.568	642.26	622.574	603.492	584.995	567.065	549.686	532.839	516.509	500.68	485.335	470.461	456.042	442.065	428.517	415.383
320	26	44339.7	22134	2766.76	2636.98	2513.29	2395.4	2283.04	2175.95	2073.88	1976.61	1883.89	1795.52	1711.3	1631.02	1554.51	1481.59	1412.09	1345.85	1282.72	1222.55	1165.2	1110.54	1058.44	1008.79	961.467	916.364	873.376	832.406	793.357	756.14	720.669	698.579	677.167	656.41	636.291	616.788	597.883	579.558	561.795	544.577	527.887	511.709	496.027	480.825	466.088	451.804	437.957	424.534
321	26	45316.5	22621.6	2827.71	2695.07	2568.65	2448.17	2333.33	2223.88	2119.57	2020.15	1925.39	1835.08	1749	1666.96	1588.76	1514.24	1443.2	1375.5	1310.98	1249.48	1190.87	1135.01	1081.76	1031.02	982.651	936.554	892.62	850.747	810.838	772.801	736.548	713.971	692.087	670.873	650.31	630.377	611.055	592.326	574.172	556.574	539.516	522.981	506.953	491.416	476.356	461.757	447.605	433.886
322	26	46314.9	23120	2890	2754.44	2625.24	2502.1	2384.73	2272.87	2166.26	2064.65	1967.81	1875.5	1787.53	1703.68	1623.76	1547.6	1475	1405.81	1339.86	1277.01	1217.11	1160.01	1105.6	1053.73	1004.3	957.19	912.288	869.492	828.703	789.828	752.777	729.703	707.336	685.654	664.638	644.266	624.518	605.376	586.821	568.835	551.401	534.501	518.12	502.241	486.849	471.929	457.465	443.445
323	26	47335.2	23629.3	2953.66	2815.12	2683.07	2557.22	2437.27	2322.94	2213.98	2110.13	2011.15	1916.82	1826.91	1741.21	1659.54	1581.69	1507.5	1436.78	1369.38	1305.15	1243.92	1185.57	1129.96	1076.95	1026.43	978.28	932.389	888.65	846.963	807.231	769.363	745.781	722.921	700.762	679.282	658.461	638.278	618.714	599.75	581.367	563.549	546.276	529.534	513.305	497.574	482.324	467.542	453.213
324	27	48378.1	24149.9	3018.73	2877.13	2742.17	2613.55	2490.96	2374.12	2262.75	2156.62	2055.46	1959.04	1867.15	1779.57	1696.1	1616.54	1540.71	1468.44	1399.55	1333.9	1271.33	1211.69	1154.85	1100.68	1049.05	999.835	952.932	908.23	865.624	825.017	786.315	762.213	738.849	716.202	694.249	672.969	652.341	632.346	612.964	594.176	575.964	558.311	541.199	524.612	508.534	492.949	477.842	463.197
325	27	49443.8	24681.9	3085.23	2940.51	2802.58	2671.12	2545.83	2426.41	2312.6	2204.12	2100.74	2002.2	1908.28	1818.77	1733.46	1652.15	1574.65	1500.79	1430.39	1363.29	1299.34	1238.39	1180.3	1124.93	1072.16	1021.86	973.929	928.241	884.697	843.195	803.641	779.007	755.129	731.982	709.546	687.797	666.714	646.278	626.469	607.267	588.654	570.611	553.122	536.169	519.736	503.808	488.368	473.401
326	27	50533.1	25225.6	3153.2	3005.29	2864.32	2729.97	2601.91	2479.87	2363.54	2252.68	2147.01	2046.31	1950.32	1858.84	1771.65	1688.55	1609.34	1533.85	1461.9	1393.33	1327.97	1265.67	1206.3	1149.72	1095.78	1044.38	995.388	948.694	904.19	861.774	821.348	796.172	771.767	748.111	725.179	702.951	681.404	660.518	640.272	620.646	601.623	583.183	565.308	547.981	531.186	514.906	499.125	483.829
327	27	51646.4	25781.3	3222.67	3071.5	2927.42	2790.11	2659.23	2534.5	2415.61	2302.3	2194.31	2091.38	1993.29	1899.79	1810.68	1725.74	1644.79	1567.64	1494.11	1424.02	1357.22	1293.56	1232.88	1175.05	1119.93	1067.39	1017.32	969.596	924.112	880.762	839.445	813.714	788.772	764.594	741.158	718.44	696.418	675.071	654.379	634.321	614.878	596.031	577.763	560.054	542.888	526.249	510.12	494.486
328	27	52784.1	26349.3	3293.66	3139.17	2991.92	2851.57	2717.81	2590.33	2468.83	2353.02	2242.65	2137.46	2037.2	1941.64	1850.56	1763.76	1681.03	1602.18	1527.02	1455.4	1387.13	1322.06	1260.04	1200.94	1144.6	1090.91	1039.73	990.96	944.474	900.168	857.941	831.643	806.152	781.441	757.488	734.269	711.762	689.945	668.797	648.297	628.426	609.163	590.492	572.393	554.849	537.843	521.358	505.379
329	27	53947	26929.8	3366.23	3208.32	3057.83	2914.39	2777.69	2647.39	2523.21	2404.86	2292.05	2184.54	2082.07	1984.41	1891.33	1802.61	1718.06	1637.47	1560.66	1487.46	1417.69	1351.18	1287.8	1227.39	1169.82	1114.94	1062.64	1012.79	965.283	920.002	876.844	849.967	823.914	798.659	774.178	750.448	727.445	705.147	683.533	662.581	642.272	622.585	603.502	585.004	567.073	549.692	532.844	516.513
330	27	55135.5	27523.1	3440.39	3279.01	3125.19	2978.6	2838.88	2705.72	2578.8	2457.83	2342.55	2232.66	2127.94	2028.12	1932.99	1842.32	1755.91	1673.54	1595.04	1520.23	1448.92	1380.95	1316.17	1254.44	1195.59	1139.51	1086.05	1035.11	986.551	940.272	896.164	868.695	842.068	816.256	791.236	766.983	743.473	720.684	698.594	677.18	656.423	636.303	616.799	597.893	579.567	561.803	544.583	527.892
331	27	56350.1	28129.5	3516.18	3351.25	3194.05	3044.22	2901.42	2765.32	2635.61	2511.98	2394.15	2281.85	2174.82	2072.8	1975.57	1882.91	1794.59	1710.41	1630.18	1553.72	1480.84	1411.37	1345.17	1282.07	1221.93	1164.61	1109.98	1057.91	1008.29	960.989	915.909	887.835	860.621	834.241	808.67	783.883	759.855	736.564	713.986	692.101	670.886	650.322	630.389	611.066	592.336	574.18	556.581	539.522
332	27	57591.5	28749.2	3593.65	3425.08	3264.41	3111.29	2965.34	2826.24	2693.67	2567.32	2446.89	2332.12	2222.72	2118.46	2019.09	1924.39	1834.12	1748.09	1666.09	1587.94	1513.46	1442.47	1374.81	1310.32	1248.85	1190.27	1134.44	1081.22	1030.5	982.162	936.089	907.397	879.584	852.623	826.488	801.154	776.597	752.793	729.718	707.35	685.669	664.651	644.278	624.53	605.387	586.831	568.844	551.408
333	27	58860.3	29382.6	3672.82	3500.54	3336.33	3179.83	3030.67	2888.51	2753.01	2623.88	2500.8	2383.49	2271.69	2165.13	2063.57	1966.78	1874.52	1786.6	1702.8	1622.92	1546.8	1474.24	1405.09	1339.18	1276.37	1216.49	1159.43	1105.04	1053.21	1003.8	956.714	927.389	898.963	871.409	844.698	818.807	793.708	769.38	745.796	722.936	700.776	679.296	658.474	638.29	618.726	599.761	581.377	563.557
334	27	60157	30029.9	3753.74	3577.66	3409.84	3249.89	3097.44	2952.14	2813.66	2681.68	2555.89	2436	2321.74	2212.83	2109.03	2010.11	1915.82	1825.95	1740.31	1658.67	1580.87	1506.72	1436.05	1368.69	1304.48	1243.29	1184.97	1129.39	1076.41	1025.92	977.793	947.822	918.77	890.608	863.31	836.848	811.197	786.332	762.229	738.865	716.217	694.263	672.983	652.354	632.358	612.975	594.186	575.974
335	27	61482.3	30691.6	3836.44	3656.48	3484.96	3321.48	3165.68	3017.18	2875.65	2740.76	2612.2	2489.67	2372.88	2261.58	2155.49	2054.39	1958.02	1866.18	1778.64	1695.21	1615.7	1539.91	1467.68	1398.84	1333.22	1270.68	1211.08	1154.27	1100.13	1048.52	999.335	968.705	939.013	910.231	882.331	855.286	829.07	803.657	779.024	755.145	731.998	709.56	687.811	666.728	646.291	626.481	607.278	588.664
336	28	62836.8	31367.7	3920.97	3737.04	3561.74	3394.66	3235.42	3083.65	2939.01	2801.14	2669.75	2544.51	2425.16	2311.4	2202.98	2099.64	2001.16	1907.29	1817.82	1732.56	1651.29	1573.83	1500.01	1429.65	1362.59	1298.68	1237.76	1179.7	1124.36	1071.62	1021.35	990.048	959.702	930.286	901.771	874.131	847.337	821.365	796.188	771.783	748.126	725.195	702.966	681.418	660.531	640.285	620.658	601.634
337	28	64221.1	32058.8	4007.35	3819.37	3640.21	3469.45	3306.7	3151.59	3003.76	2862.85	2728.56	2600.57	2478.58	2362.32	2251.51	2145.9	2045.24	1949.31	1857.87	1770.72	1687.67	1608.5	1533.05	1461.15	1392.61	1327.29	1265.03	1205.69	1149.13	1095.23	1043.85	1011.86	980.846	950.782	921.64	893.39	866.007	839.462	813.731	788.788	764.61	741.173	718.455	696.432	675.085	654.392	634.334	614.89
338	28	65635.9	32765.2	4095.65	3903.52	3720.41	3545.89	3379.56	3221.03	3069.93	2925.93	2788.68	2657.86	2533.19	2414.36	2301.11	2193.17	2090.3	1992.25	1898.8	1809.73	1724.84	1643.94	1566.83	1493.33	1423.29	1356.53	1292.9	1232.25	1174.45	1119.36	1066.85	1034.15	1002.46	971.73	941.946	913.074	885.087	857.958	831.66	806.168	781.457	757.504	734.285	711.777	689.96	668.811	648.31	628.438
339	28	67081.9	33487	4185.88	3989.52	3802.38	3624.01	3454.01	3291.99	3137.57	2990.39	2850.11	2716.42	2589	2467.55	2351.81	2241.49	2136.35	2036.14	1940.63	1849.6	1762.84	1680.15	1601.34	1526.23	1454.64	1386.41	1321.38	1259.4	1200.32	1144.02	1090.36	1056.94	1024.54	993.139	962.699	933.191	904.588	876.861	849.984	823.931	798.676	774.195	750.464	727.46	705.162	683.547	662.595	642.285
340	28	68559.8	34224.8	4278.1	4077.42	3886.15	3703.86	3530.11	3364.52	3206.69	3056.27	2912.91	2776.27	2646.04	2521.91	2403.62	2290.87	2183.41	2080.99	1983.38	1890.34	1801.67	1717.16	1636.62	1559.85	1486.68	1416.95	1350.49	1287.14	1226.76	1169.22	1114.38	1080.22	1047.11	1015.02	983.909	953.752	924.518	896.181	868.712	842.084	816.273	791.253	766.999	743.489	720.699	698.608	677.194	656.437
341	28	70070.2	34978.9	4372.36	4167.26	3971.77	3785.46	3607.89	3438.65	3277.34	3123.61	2977.08	2837.43	2704.33	2577.48	2456.57	2341.34	2231.51	2126.84	2027.07	1931.99	1841.36	1754.99	1672.67	1594.21	1519.43	1448.16	1380.23	1315.49	1253.79	1194.98	1138.93	1104.02	1070.18	1037.38	1005.59	974.764	944.887	915.926	887.852	860.638	834.258	808.687	783.899	759.871	736.579	714.001	692.116	670.901
342	28	71613.9	35749.5	4468.69	4259.07	4059.28	3868.86	3687.38	3514.41	3349.55	3192.42	3042.67	2899.94	2763.91	2634.26	2510.69	2392.92	2280.67	2173.69	2071.73	1974.55	1881.93	1793.65	1709.52	1629.33	1552.91	1480.06	1410.64	1344.47	1281.41	1221.3	1164.02	1128.34	1093.76	1060.24	1027.74	996.24	965.705	936.106	907.413	879.6	852.639	826.504	801.171	776.613	752.808	729.733	707.365	685.683
343	28	73191.7	36537.2	4567.15	4352.91	4148.71	3954.1	3768.62	3591.84	3423.35	3262.76	3109.71	2963.83	2824.8	2692.3	2566	2445.64	2330.92	2221.58	2117.37	2018.05	1923.39	1833.17	1747.18	1665.22	1587.11	1512.67	1441.71	1374.09	1309.64	1248.21	1189.66	1153.2	1117.85	1083.59	1050.38	1018.19	986.981	956.73	927.405	898.98	871.425	844.715	818.823	793.725	769.395	745.812	722.951	700.791
344	28	74804.2	37342.1	4667.77	4448.81	4240.12	4041.22	3851.65	3670.97	3498.77	3334.64	3178.22	3029.13	2887.04	2751.61	2622.54	2499.52	2382.27	2270.52	2164.02	2062.51	1965.76	1873.55	1785.67	1701.91	1622.08	1545.99	1473.47	1404.36	1338.49	1275.7	1215.86	1178.6	1142.48	1107.46	1073.52	1040.62	1008.73	977.808	947.838	918.786	890.625	863.326	836.864	811.213	786.348	762.245	738.88	716.232
345	28	76452.2	38164.9	4770.61	4546.82	4333.54	4130.26	3936.51	3751.85	3575.85	3408.11	3248.24	3095.87	2950.65	2812.23	2680.32	2554.59	2434.75	2320.54	2211.69	2107.95	2009.07	1914.83	1825.01	1739.4	1657.81	1580.05	1505.93	1435.3	1367.97	1303.81	1242.65	1204.56	1167.65	1131.86	1097.17	1063.54	1030.95	999.35	968.72	939.029	910.247	882.347	855.302	829.086	803.673	779.039	755.16	732.013
346	28	78136.5	39005.7	4875.71	4647	4429.01	4221.25	4023.24	3834.51	3654.64	3483.2	3319.81	3164.08	3015.65	2874.19	2739.37	2610.87	2488.4	2371.67	2260.42	2154.39	2053.33	1957.01	1865.21	1777.72	1694.33	1614.86	1539.11	1466.91	1398.11	1332.53	1270.02	1231.1	1193.37	1156.79	1121.34	1086.97	1053.66	1021.37	990.062	959.717	930.301	901.787	874.147	847.353	821.381	796.204	771.799	748.142
347	28	79858	39865	4983.13	4749.38	4526.59	4314.25	4111.88	3918.99	3735.16	3559.94	3392.95	3233.79	3082.1	2937.52	2799.72	2668.39	2543.22	2423.92	2310.22	2201.85	2098.56	2000.12	1906.3	1816.88	1731.66	1650.43	1573.01	1499.23	1428.91	1361.88	1298	1258.22	1219.66	1182.28	1146.04	1110.92	1076.87	1043.87	1011.87	980.86	950.797	921.655	893.406	866.022	839.478	813.747	788.804	764.626
348	29	81617.4	40743.3	5092.91	4854.01	4626.32	4409.3	4202.47	4005.34	3817.45	3638.38	3467.7	3305.04	3150	3002.24	2861.4	2727.18	2599.25	2477.32	2361.11	2250.36	2144.8	2044.19	1948.3	1856.91	1769.81	1686.79	1607.67	1532.26	1460.38	1391.88	1326.59	1285.94	1246.53	1208.32	1171.29	1135.39	1100.59	1066.86	1034.17	1002.47	971.744	941.96	913.089	885.103	857.973	831.676	806.184	781.473
349	29	83415.5	41640.9	5205.12	4960.95	4728.24	4506.45	4295.06	4093.58	3901.56	3718.54	3544.1	3377.85	3219.4	3068.38	2924.45	2787.26	2656.52	2531.9	2413.13	2299.94	2192.05	2089.22	1991.22	1897.82	1808.8	1723.95	1643.08	1566.01	1492.55	1422.54	1355.82	1314.26	1273.98	1234.94	1197.09	1160.4	1124.84	1090.37	1056.95	1024.55	993.153	962.713	933.206	904.603	876.876	849.999	823.946	798.691
350	29	85253.3	42558.3	5319.79	5070.25	4832.41	4605.73	4389.68	4183.77	3987.51	3800.46	3622.19	3452.27	3290.33	3135.98	2988.88	2848.67	2715.04	2587.68	2466.3	2350.61	2240.34	2135.25	2035.09	1939.63	1848.64	1761.93	1679.28	1600.51	1525.44	1453.88	1385.69	1343.22	1302.05	1262.14	1223.46	1185.97	1149.62	1114.39	1080.23	1047.12	1015.03	983.922	953.765	924.533	896.196	868.727	842.1	816.288
351	29	87131.5	43495.9	5436.99	5181.95	4938.87	4707.2	4486.39	4275.94	4075.37	3884.19	3701.99	3528.33	3362.82	3205.08	3054.73	2911.43	2774.86	2644.7	2520.64	2402.4	2289.7	2182.29	2079.93	1982.36	1889.37	1800.75	1716.28	1635.77	1559.04	1485.91	1416.21	1372.81	1330.73	1289.95	1250.41	1212.09	1174.94	1138.93	1104.03	1070.19	1037.39	1005.6	974.778	944.901	915.94	887.866	860.653	834.273
352	29	89051.1	44454.2	5556.77	5296.11	5047.68	4810.91	4585.23	4370.15	4165.15	3969.77	3783.55	3606.07	3436.91	3275.69	3122.03	2975.58	2836	2702.96	2576.17	2455.32	2340.15	2230.37	2125.75	2026.03	1931	1840.42	1754.09	1671.81	1593.39	1518.64	1447.41	1403.05	1360.05	1318.36	1277.96	1238.79	1200.83	1164.02	1128.35	1093.77	1060.25	1027.75	996.252	965.718	936.119	907.427	879.614	852.654
353	29	91013	45433.5	5679.19	5412.79	5158.89	4916.89	4686.25	4466.43	4256.92	4057.23	3866.91	3685.52	3512.64	3347.86	3190.82	3041.14	2898.48	2762.52	2632.93	2509.42	2391.71	2279.51	2172.58	2070.67	1973.54	1880.96	1792.73	1708.64	1628.49	1552.1	1479.3	1433.96	1390.01	1347.41	1306.11	1266.08	1227.28	1189.67	1153.21	1117.86	1083.6	1050.39	1018.2	986.993	956.743	927.419	898.994	871.439
354	29	93018.2	46434.4	5804.3	5532.04	5272.54	5025.22	4789.49	4564.83	4350.7	4146.62	3952.1	3766.72	3590.03	3421.62	3261.12	3108.14	2962.34	2823.38	2690.94	2564.71	2444.4	2329.73	2220.45	2116.29	2017.02	1922.4	1832.23	1746.28	1664.37	1586.29	1511.89	1465.55	1420.63	1377.09	1334.88	1293.97	1254.32	1215.87	1178.61	1142.49	1107.47	1073.53	1040.63	1008.74	977.82	947.851	918.8	890.638
355	29	95067.5	47457.4	5932.18	5653.91	5388.7	5135.93	4895.01	4665.4	4446.55	4237.97	4039.18	3849.7	3669.12	3497.01	3332.96	3176.62	3027.61	2885.58	2750.22	2621.21	2498.25	2381.06	2269.37	2162.92	2061.46	1964.76	1872.59	1784.75	1701.03	1621.24	1545.19	1497.83	1451.93	1407.43	1364.29	1322.48	1281.95	1242.66	1204.57	1167.66	1131.87	1097.18	1063.55	1030.96	999.361	968.732	939.041	910.26
356	29	97161.9	48502.9	6062.86	5778.47	5507.41	5249.07	5002.85	4768.18	4544.51	4331.34	4128.16	3934.52	3749.96	3574.05	3406.4	3246.61	3094.31	2949.16	2810.82	2678.96	2553.3	2433.52	2319.37	2210.57	2106.87	2008.04	1913.85	1824.07	1738.51	1656.96	1579.23	1530.83	1483.91	1438.43	1394.35	1351.61	1310.19	1270.03	1231.11	1193.38	1156.8	1121.35	1086.98	1053.67	1021.38	990.073	959.729	930.314
357	29	99302.5	49571.5	6196.43	5905.77	5628.75	5364.71	5113.07	4873.23	4644.63	4426.76	4219.11	4021.2	3832.57	3652.79	3481.44	3318.13	3162.48	3014.14	2872.74	2737.99	2609.55	2487.14	2370.47	2259.27	2153.29	2052.28	1956.01	1864.26	1776.81	1693.46	1614.03	1564.56	1516.6	1470.12	1425.06	1381.39	1339.05	1298.01	1258.23	1219.67	1182.29	1146.05	1110.93	1076.88	1043.88	1011.88	980.871	950.809
358	29	101490	50663.5	6332.94	6035.88	5752.75	5482.9	5225.71	4980.59	4746.96	4524.29	4312.06	4109.79	3917.01	3733.27	3558.15	3391.24	3232.16	3080.54	2936.04	2798.31	2667.04	2541.94	2422.7	2309.05	2200.73	2097.5	1999.11	1905.33	1815.96	1730.77	1649.58	1599.02	1550.02	1502.51	1456.46	1411.82	1368.55	1326.6	1285.95	1246.53	1208.33	1171.3	1135.4	1100.6	1066.87	1034.17	1002.48	971.755
359	29	103726	51779.7	6472.46	6168.85	5879.49	5603.69	5340.84	5090.31	4851.54	4623.96	4407.06	4200.33	4003.3	3815.52	3636.54	3465.95	3303.37	3148.41	3000.72	2859.96	2725.8	2597.94	2476.07	2359.92	2249.22	2143.71	2043.15	1947.31	1855.96	1768.9	1685.93	1634.25	1584.16	1535.61	1488.54	1442.92	1398.7	1355.83	1314.28	1273.99	1234.95	1197.1	1160.41	1124.85	1090.37	1056.96	1024.56	993.162
360	30	106011	52920.4	6615.05	6304.75	6009.01	5727.14	5458.5	5202.45	4958.42	4725.83	4504.15	4292.87	4091.5	3899.58	3716.65	3542.31	3376.15	3217.78	3066.83	2922.97	2785.86	2655.18	2530.63	2411.92	2298.77	2190.94	2088.17	1990.21	1896.85	1807.87	1723.07	1670.26	1619.06	1569.44	1521.34	1474.71	1429.51	1385.7	1343.23	1302.06	1262.15	1223.47	1185.97	1149.63	1114.39	1080.24	1047.13	1015.04
361	30	108347	54086.3	6760.78	6443.65	6141.39	5853.32	5578.75	5317.06	5067.65	4829.94	4603.38	4387.45	4181.64	3985.49	3798.54	3620.35	3450.53	3288.67	3134.4	2987.37	2847.24	2713.68	2586.38	2465.06	2349.42	2239.21	2134.17	2034.06	1938.64	1847.71	1761.03	1707.06	1654.73	1604.02	1554.85	1507.2	1461	1416.23	1372.82	1330.74	1289.96	1250.42	1212.1	1174.95	1138.94	1104.04	1070.2	1037.4
362	30	110734	55277.8	6909.73	6585.61	6276.69	5982.27	5701.65	5434.2	5179.3	4936.35	4704.8	4484.1	4273.76	4073.29	3882.22	3700.11	3526.55	3361.12	3203.46	3053.19	2909.97	2773.46	2643.36	2519.37	2401.18	2288.55	2181.19	2078.87	1981.36	1888.41	1799.83	1744.66	1691.19	1639.35	1589.11	1540.4	1493.19	1447.43	1403.06	1360.06	1318.38	1277.97	1238.8	1200.84	1164.03	1128.36	1093.78	1060.25
363	30	113174	56495.6	7061.95	6730.69	6414.97	6114.06	5827.26	5553.92	5293.4	5045.1	4808.44	4582.89	4367.92	4163.03	3967.75	3781.63	3604.24	3435.17	3274.03	3120.45	2974.08	2834.57	2701.6	2574.87	2454.09	2338.97	2229.25	2124.68	2025.01	1930.02	1839.48	1783.1	1728.45	1675.47	1624.12	1574.34	1526.09	1479.31	1433.97	1390.02	1347.42	1306.12	1266.09	1227.29	1189.67	1153.21	1117.87	1083.61
364	30	115667	57740.2	7217.53	6878.97	6556.29	6248.75	5955.64	5676.27	5410.01	5156.24	4914.38	4683.85	4464.15	4254.74	4055.16	3864.94	3683.65	3510.85	3346.17	3189.2	3039.6	2897.02	2761.12	2631.6	2508.16	2390.5	2278.36	2171.49	2069.63	1972.54	1880.01	1822.39	1766.53	1712.39	1659.9	1609.02	1559.71	1511.9	1465.56	1420.65	1377.1	1334.9	1293.98	1254.33	1215.88	1178.62	1142.5	1107.48
365	30	118215	59012.3	7376.53	7030.52	6700.73	6386.42	6086.84	5801.33	5529.2	5269.84	5022.64	4787.04	4562.49	4348.48	4144.5	3950.09	3764.8	3588.2	3419.89	3259.46	3106.57	2960.84	2821.95	2689.58	2563.42	2443.17	2328.56	2219.33	2115.22	2016	1921.43	1862.54	1805.45	1750.11	1696.47	1644.47	1594.07	1545.21	1497.85	1451.94	1407.44	1364.31	1322.49	1281.96	1242.67	1204.58	1167.66	1131.88
366	30	120819	60312.4	7539.04	7185.4	6848.35	6527.11	6220.94	5929.13	5651.01	5385.93	5133.29	4892.5	4663.01	4444.28	4235.81	4037.11	3847.74	3667.25	3495.23	3331.27	3175.01	3026.08	2884.13	2748.84	2619.89	2497	2379.86	2268.23	2161.83	2060.42	1963.76	1903.57	1845.23	1788.67	1733.85	1680.7	1629.19	1579.25	1530.85	1483.93	1438.45	1394.36	1351.63	1310.2	1270.04	1231.12	1193.39	1156.81
367	30	123481	61641.1	7705.13	7343.7	6999.23	6670.91	6357.99	6059.75	5775.5	5504.59	5246.38	5000.29	4765.74	4542.19	4329.12	4126.05	3932.51	3748.04	3572.23	3404.66	3244.96	3092.74	2947.67	2809.4	2677.61	2552.01	2432.3	2318.2	2209.46	2105.81	2007.03	1945.51	1885.88	1828.08	1772.05	1717.73	1665.08	1614.05	1564.58	1516.62	1470.14	1425.08	1381.4	1339.06	1298.02	1258.24	1219.68	1182.3
368	30	126202	62999.1	7874.88	7505.49	7153.42	6817.87	6498.06	6193.25	5902.74	5625.86	5361.96	5110.44	4870.73	4642.25	4424.5	4216.95	4019.14	3830.62	3650.93	3479.67	3316.45	3160.88	3012.61	2871.29	2736.6	2608.23	2485.88	2369.27	2258.13	2152.21	2051.25	1988.38	1927.43	1868.35	1811.09	1755.58	1701.77	1649.61	1599.05	1550.04	1502.53	1456.48	1411.84	1368.56	1326.62	1285.96	1246.55	1208.34
369	30	128982	64387	8048.38	7670.84	7311.02	6968.07	6641.22	6329.69	6032.78	5749.8	5480.09	5223.03	4978.03	4744.52	4521.97	4309.85	4107.69	3915.01	3731.36	3556.33	3389.51	3230.52	3078.98	2934.55	2796.9	2665.7	2540.65	2421.47	2307.89	2199.62	2096.44	2032.18	1969.9	1909.52	1850.99	1794.26	1739.26	1685.95	1634.28	1584.19	1535.63	1488.56	1442.94	1398.71	1355.84	1314.29	1274.01	1234.96
370	30	131823	65805.5	8225.69	7839.84	7472.09	7121.59	6787.53	6469.14	6165.69	5876.47	5600.82	5338.1	5087.7	4849.05	4621.59	4404.8	4198.18	4001.26	3813.57	3634.68	3464.19	3301.69	3146.81	2999.2	2858.51	2724.43	2596.63	2474.82	2358.73	2248.09	2142.63	2076.96	2013.3	1951.59	1891.77	1833.79	1777.58	1723.1	1670.28	1619.09	1569.46	1521.36	1474.73	1429.53	1385.71	1343.24	1302.07	1262.17
371	30	134728	67255.3	8406.91	8012.56	7636.7	7278.48	6937.06	6611.66	6301.52	6005.93	5724.21	5455.7	5199.78	4955.87	4723.4	4501.84	4290.67	4089.41	3897.58	3714.75	3540.5	3374.43	3216.14	3065.28	2921.49	2784.45	2653.83	2529.35	2410.7	2297.62	2189.84	2122.72	2057.65	1994.59	1933.45	1874.19	1816.74	1761.06	1707.08	1654.76	1604.04	1554.88	1507.22	1461.02	1416.24	1372.83	1330.76	1289.97
372	31	137696	68737	8592.12	8189.08	7804.95	7438.83	7089.89	6757.32	6440.35	6138.24	5850.31	5575.89	5314.34	5065.05	4827.46	4601.02	4385.2	4179.5	3983.45	3796.59	3618.5	3448.77	3286.99	3132.81	2985.85	2845.79	2712.3	2585.07	2463.81	2348.24	2238.08	2169.49	2102.99	2038.53	1976.05	1915.48	1856.77	1799.86	1744.69	1691.22	1639.38	1589.13	1540.42	1493.21	1447.44	1403.08	1360.08	1318.39
373	31	140729	70251.3	8781.41	8369.49	7976.9	7602.71	7246.09	6906.19	6582.23	6273.47	5979.2	5698.73	5431.41	5176.64	4933.81	4702.38	4481.8	4271.57	4071.2	3880.23	3698.22	3524.75	3359.41	3201.83	3051.63	2908.49	2772.06	2642.02	2518.09	2399.97	2287.39	2217.28	2149.32	2083.44	2019.58	1957.68	1897.68	1839.51	1783.13	1728.48	1675.5	1624.14	1574.36	1526.11	1479.33	1433.99	1390.04	1347.44
374	31	143830	71799	8974.88	8553.88	8152.64	7770.21	7405.72	7058.34	6727.24	6411.68	6110.92	5824.27	5551.07	5290.68	5042.51	4805.98	4580.54	4365.68	4160.89	3965.72	3779.69	3602.4	3433.42	3272.36	3118.86	2972.56	2833.13	2700.23	2573.57	2452.85	2337.79	2266.13	2196.68	2129.35	2064.08	2000.81	1939.49	1880.04	1822.42	1766.56	1712.41	1659.93	1609.05	1559.73	1511.92	1465.58	1420.66	1377.12
375	31	146998	73380.8	9172.6	8742.33	8332.25	7941.4	7568.88	7213.84	6875.45	6552.94	6245.55	5952.59	5673.36	5407.24	5153.6	4911.85	4681.45	4461.85	4252.56	4053.08	3862.96	3681.76	3509.06	3344.46	3187.57	3038.05	2895.54	2759.72	2630.27	2506.89	2389.29	2316.06	2245.07	2176.26	2109.56	2044.9	1982.22	1921.46	1862.57	1805.48	1750.14	1696.5	1644.5	1594.09	1545.23	1497.87	1451.96	1407.46
376	31	150237	74997.5	9374.69	8934.94	8515.81	8116.35	7735.63	7372.77	7026.92	6697.3	6383.15	6083.73	5798.35	5526.36	5267.13	5020.06	4784.59	4560.15	4346.25	4142.37	3948.06	3762.87	3586.36	3418.14	3257.8	3104.98	2959.33	2820.52	2688.21	2562.11	2441.93	2367.09	2294.53	2224.21	2156.03	2089.95	2025.89	1963.8	1903.6	1845.26	1788.7	1733.87	1680.73	1629.21	1579.28	1530.87	1483.95	1438.47
377	31	153547	76649.8	9581.22	9131.78	8703.43	8295.17	7906.05	7535.19	7181.73	6844.85	6523.77	6217.76	5926.09	5648.11	5383.17	5130.66	4889.99	4660.61	4442	4233.63	4035.04	3845.77	3665.37	3493.44	3329.57	3173.39	3024.53	2882.66	2747.44	2618.56	2495.73	2419.24	2345.09	2273.21	2203.53	2136	2070.53	2007.06	1945.54	1885.91	1828.11	1772.07	1717.76	1665.11	1614.07	1564.6	1516.64	1470.16
378	31	156929	78338.5	9792.31	9332.97	8895.17	8477.92	8080.23	7701.2	7339.95	6995.65	6667.5	6354.74	6056.65	5772.54	5501.77	5243.69	4997.72	4763.29	4539.85	4326.9	4123.94	3930.49	3746.12	3570.4	3402.92	3243.3	3091.16	2946.16	2807.97	2676.25	2550.71	2472.53	2396.75	2323.29	2252.08	2183.05	2116.14	2051.28	1988.41	1927.46	1868.38	1811.12	1755.61	1701.79	1649.63	1599.07	1550.06	1502.55
379	31	160387	80064.4	10008	9538.58	9091.15	8664.7	8258.25	7870.87	7501.66	7149.77	6814.39	6494.74	6190.08	5899.72	5622.97	5359.21	5107.82	4868.23	4639.87	4422.22	4214.79	4017.08	3828.65	3649.06	3477.89	3314.75	3159.26	3011.07	2869.83	2735.21	2606.91	2527.01	2449.55	2374.48	2301.7	2231.15	2162.77	2096.48	2032.22	1969.93	1909.55	1851.02	1794.28	1739.29	1685.98	1634.3	1584.21	1535.65
380	31	163920	81828.3	10228.5	9748.73	9291.43	8855.59	8440.19	8044.27	7666.93	7307.29	6964.52	6637.82	6326.46	6029.69	5746.85	5477.28	5220.35	4975.48	4742.09	4519.65	4307.64	4105.58	3913	3729.45	3554.51	3387.78	3228.86	3077.4	2933.05	2795.47	2664.34	2582.68	2503.52	2426.79	2352.41	2280.31	2210.41	2142.66	2076.99	2013.33	1951.62	1891.8	1833.82	1777.61	1723.12	1670.31	1619.11	1569.49
381	31	167532	83631	10453.9	9963.51	9496.14	9050.69	8626.13	8221.5	7835.84	7468.28	7117.95	6784.06	6465.83	6162.53	5873.46	5597.95	5335.36	5085.09	4846.56	4619.22	4402.54	4196.03	3999.2	3811.61	3632.82	3462.41	3300	3145.2	2997.67	2857.05	2723.04	2639.58	2558.67	2480.25	2404.23	2330.54	2259.11	2189.87	2122.75	2057.69	1994.62	1933.48	1874.22	1816.77	1761.09	1707.11	1654.78	1604.06
382	31	171222	85473.5	10684.2	10183	9705.35	9250.08	8816.18	8402.63	8008.47	7632.81	7274.77	6933.52	6608.28	6298.3	6002.86	5721.28	5452.9	5197.12	4953.33	4720.98	4499.53	4288.47	4087.31	3895.58	3712.85	3538.69	3372.7	3214.49	3063.71	2920	2783.03	2697.73	2615.04	2534.89	2457.2	2381.89	2308.88	2238.12	2169.52	2103.02	2038.56	1976.08	1915.51	1856.8	1799.89	1744.72	1691.24	1639.41
383	31	174995	87356.6	10919.6	10407.4	9919.17	9453.87	9010.41	8587.75	8184.91	7800.97	7435.04	7086.27	6753.87	6437.06	6135.11	5847.32	5573.03	5311.61	5062.46	4824.99	4598.66	4382.95	4177.35	3981.4	3794.64	3616.65	3447	3285.31	3131.2	2984.32	2844.34	2757.16	2672.65	2590.74	2511.33	2434.36	2359.75	2287.42	2217.32	2149.35	2083.48	2019.62	1957.71	1897.71	1839.54	1783.16	1728.5	1675.52
384	32	178850	89281.2	11160.1	10636.6	10137.7	9662.15	9208.92	8776.94	8365.23	7972.83	7598.84	7242.39	6902.66	6578.87	6270.27	5976.14	5695.81	5428.63	5173.99	4931.29	4699.97	4479.5	4269.38	4069.11	3878.24	3696.32	3522.94	3357.68	3200.18	3050.07	2907	2817.9	2731.53	2647.82	2566.66	2487.99	2411.74	2337.82	2266.17	2196.71	2129.38	2064.11	2000.85	1939.52	1880.07	1822.45	1766.59	1712.44
385	32	182790	91248.1	11406	10871	10361	9875.02	9411.8	8970.31	8549.53	8148.48	7766.25	7401.95	7054.74	6723.81	6408.41	6107.8	5821.3	5548.23	5287.97	5039.93	4803.51	4578.19	4363.44	4158.76	3963.68	3777.75	3600.55	3431.66	3270.68	3117.26	2971.04	2879.98	2791.71	2706.15	2623.21	2542.81	2464.87	2389.32	2316.09	2245.1	2176.29	2109.59	2044.93	1982.25	1921.49	1862.6	1805.51	1750.17
386	32	186817	93258.4	11657.3	11110.5	10589.3	10092.6	9619.15	9167.94	8737.88	8328.01	7937.35	7565.02	7210.16	6871.95	6549.59	6242.36	5949.55	5670.46	5404.47	5150.96	4909.34	4679.05	4459.57	4250.38	4051	3860.98	3679.87	3507.26	3342.74	3185.94	3036.49	2943.43	2853.21	2765.77	2681	2598.83	2519.17	2441.96	2367.12	2294.57	2224.24	2156.06	2089.98	2025.92	1963.83	1903.64	1845.29	1788.73
387	32	190933	95313	11914.1	11355.3	10822.6	10314.9	9831.08	9369.92	8930.39	8511.48	8112.22	7731.69	7369.01	7023.34	6693.89	6379.89	6080.62	5795.39	5523.54	5264.44	5017.5	4782.13	4557.81	4344.02	4140.25	3946.04	3760.94	3584.52	3416.38	3256.13	3103.39	3008.27	2916.07	2826.7	2740.06	2656.08	2574.67	2495.76	2419.27	2345.12	2273.24	2203.57	2136.03	2070.56	2007.09	1945.58	1885.94	1828.14
388	32	195139	97412.8	12176.6	11605.4	11061	10542.2	10047.7	9576.35	9127.14	8699	8290.94	7902.03	7531.36	7178.08	6841.36	6520.45	6214.58	5923.07	5645.23	5380.42	5128.04	4887.49	4658.23	4439.72	4231.46	4032.97	3843.79	3663.49	3491.65	3327.86	3171.76	3074.55	2980.31	2888.97	2800.43	2714.59	2631.39	2550.74	2472.57	2396.78	2323.32	2252.11	2183.09	2116.17	2051.31	1988.44	1927.49	1868.42
389	32	199438	99558.9	12444.9	11861.1	11304.7	10774.4	10269	9787.32	9328.22	8890.65	8473.6	8076.12	7697.28	7336.22	6992.09	6664.1	6351.5	6053.56	5769.6	5498.96	5241.01	4995.17	4760.85	4537.53	4324.68	4121.82	3928.48	3744.2	3568.57	3401.17	3241.63	3142.28	3045.97	2952.62	2862.12	2774.4	2689.37	2606.94	2527.04	2449.58	2374.51	2301.73	2231.18	2162.8	2096.51	2032.25	1969.96	1909.58
390	32	203832	101752	12719	12122.4	11553.8	11011.8	10495.3	10002.9	9533.73	9086.52	8660.29	8254.05	7866.86	7497.84	7146.13	6810.92	6491.43	6186.93	5896.71	5620.11	5356.48	5105.21	4865.74	4637.5	4419.96	4212.63	4015.02	3826.69	3647.19	3476.1	3313.05	3211.51	3113.08	3017.66	2925.17	2835.52	2748.61	2664.37	2582.71	2503.55	2426.82	2352.44	2280.34	2210.44	2142.7	2077.02	2013.36	1951.65
391	32	208323	103994	12999.2	12389.5	11808.3	11254.4	10726.5	10223.3	9743.77	9286.7	8851.08	8435.89	8040.18	7663.03	7303.57	6960.97	6634.44	6323.23	6026.62	5743.92	5474.48	5217.69	4972.93	4739.66	4517.33	4305.44	4103.48	3910.99	3727.54	3552.68	3386.04	3282.26	3181.66	3084.14	2989.62	2897.99	2809.17	2723.07	2639.61	2558.71	2480.28	2404.26	2330.57	2259.14	2189.9	2122.78	2057.72	1994.65
392	32	212912	106285	13285.6	12662.4	12068.5	11502.4	10962.8	10448.6	9958.43	9491.3	9046.08	8621.74	8217.31	7831.85	7464.47	7114.33	6780.61	6462.54	6159.39	5870.47	5595.09	5332.64	5082.49	4844.08	4616.86	4400.29	4193.88	3997.15	3809.66	3630.95	3460.63	3354.57	3251.75	3152.09	3055.48	2961.83	2871.05	2783.06	2697.76	2615.08	2534.92	2457.23	2381.92	2308.91	2238.15	2169.55	2103.05	2038.59
393	32	217603	108627	13578.3	12941.4	12334.3	11755.8	11204.3	10678.7	10177.8	9700.4	9245.37	8811.69	8398.35	8004.4	7628.93	7271.07	6929.99	6604.92	6295.09	5999.8	5718.36	5450.12	5194.47	4950.8	4718.57	4497.23	4286.27	4085.21	3893.58	3710.94	3536.87	3428.47	3323.39	3221.53	3122.79	3027.08	2934.3	2844.37	2757.19	2672.69	2590.77	2511.37	2434.39	2359.78	2287.45	2217.35	2149.38	2083.51
394	32	222397	111020	13877.5	13226.5	12606.1	12014.7	11451.2	10914	10402.1	9914.11	9449.06	9005.82	8583.37	8180.74	7797	7431.26	7082.67	6750.43	6433.78	6131.98	5844.34	5570.19	5308.91	5059.87	4822.52	4596.31	4380.7	4175.21	3979.36	3792.7	3614.79	3504	3396.61	3292.5	3191.59	3093.77	2998.95	2907.03	2817.93	2731.57	2647.85	2566.69	2488.02	2411.77	2337.85	2266.2	2196.74	2129.41
395	32	227297	113466	14183.2	13517.9	12883.8	12279.4	11703.4	11154.5	10631.2	10132.5	9657.23	9204.23	8772.48	8360.97	7968.78	7594.97	7238.71	6899.15	6575.52	6267.08	5973.1	5692.91	5425.87	5171.35	4928.77	4697.57	4477.22	4267.2	4067.03	3876.26	3694.43	3581.2	3471.43	3365.04	3261.9	3161.93	3065.02	2971.08	2880.01	2791.74	2706.18	2623.24	2542.84	2464.9	2389.35	2316.12	2245.13	2176.32
396	33	232304	115965	14495.7	13815.7	13167.6	12550	11961.3	11400.2	10865.4	10355.8	9869.99	9407.01	8965.74	8545.18	8144.34	7762.3	7398.18	7051.15	6720.39	6405.15	6104.69	5818.33	5545.4	5285.28	5037.36	4801.06	4575.85	4361.21	4156.63	3961.65	3775.82	3660.09	3547.91	3439.17	3333.76	3231.59	3132.54	3036.53	2943.46	2853.25	2765.8	2681.03	2598.86	2519.2	2441.99	2367.15	2294.6	2224.27
397	33	237422	118520	14815	14120.1	13457.7	12826.5	12224.8	11651.4	11104.8	10583.9	10087.4	9614.25	9163.27	8733.43	8323.76	7933.31	7561.17	7206.49	6868.45	6546.26	6239.19	5946.52	5667.58	5401.72	5148.33	4906.84	4676.66	4457.29	4248.21	4048.93	3859	3740.73	3626.08	3514.94	3407.21	3302.78	3201.55	3103.43	3008.31	2916.11	2826.73	2740.09	2656.11	2574.7	2495.79	2419.3	2345.15	2273.27
398	33	242653	121131	15141.4	14431.2	13754.2	13109	12494.1	11908	11349.5	10817.1	10309.7	9826.06	9365.14	8925.84	8507.15	8108.09	7727.76	7365.26	7019.77	6690.48	6376.64	6077.53	5792.44	5520.73	5261.76	5014.94	4779.7	4555.49	4341.8	4138.13	3944.02	3823.14	3705.96	3592.37	3482.27	3375.54	3272.08	3171.8	3074.58	2980.35	2889	2800.46	2714.63	2631.43	2550.77	2472.59	2396.81	2323.35
399	33	247999	123800	15475	14749.1	14057.2	13397.8	12769.4	12170.4	11599.5	11055.4	10536.8	10042.5	9571.47	9122.49	8694.57	8286.72	7898.01	7527.52	7174.42	6837.88	6517.13	6211.42	5920.05	5642.35	5377.68	5125.42	4885	4655.85	4437.45	4229.3	4030.91	3907.37	3787.61	3671.52	3558.99	3449.91	3344.17	3241.67	3142.32	3046.01	2952.65	2862.15	2774.43	2689.4	2606.97	2527.07	2449.61	2374.54
400	33	253462	126527	15815.9	15074	14366.9	13693	13050.7	12438.5	11855	11298.9	10768.9	10263.8	9782.33	9323.46	8886.12	8469.29	8072.01	7693.36	7332.48	6988.53	6660.71	6348.27	6050.48	5766.66	5496.16	5238.34	4992.62	4758.43	4535.22	4322.48	4119.72	3993.45	3871.05	3752.4	3637.39	3525.91	3417.84	3313.09	3211.54	3113.11	3017.7	2925.21	2835.55	2748.64	2664.4	2582.74	2503.58	2426.85
401	33	259046	129315	16164.3	15406.1	14683.4	13994.7	13338.2	12712.5	12116.2	11547.9	11006.2	10489.9	9997.85	9528.87	9081.89	8655.87	8249.84	7862.86	7494.02	7142.49	6807.45	6488.13	6183.78	5893.71	5617.24	5353.75	5102.61	4863.26	4635.13	4417.71	4210.48	4081.43	3956.33	3835.07	3717.53	3603.59	3493.14	3386.08	3282.3	3181.7	3084.18	2989.65	2898.02	2809.2	2723.1	2639.64	2558.74	2480.31
402	33	264753	132164	16520.5	15745.5	15006.9	14303	13632.1	12992.6	12383.2	11802.3	11248.7	10721	10218.1	9738.8	9281.97	8846.57	8431.59	8036.08	7659.13	7299.85	6957.43	6631.07	6320.01	6023.55	5741	5471.7	5215.03	4970.4	4737.25	4515.03	4303.24	4171.35	4043.5	3919.56	3799.43	3682.98	3570.1	3460.67	3354.61	3251.79	3152.13	3055.51	2961.87	2871.09	2783.09	2697.79	2615.11	2534.95
403	33	270586	135075	16884.4	16092.4	15337.5	14618.1	13932.4	13278.8	12656	12062.3	11496.5	10957.2	10443.2	9953.35	9486.46	9041.47	8617.35	8213.13	7827.86	7460.67	7110.71	6777.16	6459.25	6156.26	5867.48	5592.25	5329.92	5079.91	4841.62	4614.5	4398.05	4263.25	4132.58	4005.92	3883.13	3764.12	3648.75	3536.92	3428.51	3323.43	3221.57	3122.83	3027.12	2934.34	2844.4	2757.22	2672.72	2590.8
404	33	276547	138051	17256.4	16446.9	15675.4	14940.1	14239.3	13571.4	12934.8	12328	11749.8	11198.6	10673.3	10172.6	9695.45	9240.66	8807.2	8394.07	8000.32	7625.04	7267.36	6926.46	6601.56	6291.89	5996.75	5715.45	5447.35	5191.82	4948.28	4716.17	4494.94	4357.17	4223.62	4094.17	3968.68	3847.05	3729.13	3614.84	3504.04	3396.65	3292.54	3191.63	3093.81	2998.98	2907.07	2817.97	2731.6	2647.88
405	33	282640	141093	17636.6	16809.3	16020.8	15269.3	14553	13870.4	13219.7	12599.6	12008.6	11445.3	10908.4	10396.7	9909.05	9444.24	9001.23	8579	8176.57	7793.03	7427.47	7079.06	6746.99	6430.51	6128.86	5841.37	5567.36	5306.2	5057.3	4820.07	4593.97	4453.16	4316.67	4184.37	4056.12	3931.8	3811.29	3694.48	3581.24	3471.48	3365.08	3261.94	3161.96	3065.05	2971.11	2880.05	2791.78	2706.21
406	33	288867	144201	18025.1	17179.6	16373.7	15605.7	14873.6	14176	13511	12877.2	12273.2	11697.5	11148.8	10625.8	10127.4	9652.3	9199.53	8768	8356.71	7964.71	7591.1	7235.02	6895.64	6572.18	6263.89	5970.06	5690.01	5423.11	5168.72	4926.26	4695.18	4551.27	4411.78	4276.56	4145.48	4018.42	3895.26	3775.87	3660.14	3547.96	3439.21	3333.8	3231.62	3132.58	3036.57	2943.5	2853.28	2765.83
407	33	295231	147378	18422.2	17558.1	16734.5	15949.5	15201.3	14488.3	13808.6	13160.9	12543.6	11955.2	11394.4	10859.9	10350.5	9864.95	9402.21	8961.17	8540.82	8140.18	7758.34	7394.41	7047.56	6716.97	6401.89	6101.59	5815.37	5542.58	5282.59	5034.79	4798.62	4651.54	4508.97	4370.77	4236.81	4106.95	3981.07	3859.05	3740.78	3626.12	3514.98	3407.25	3302.82	3201.59	3103.46	3008.34	2916.14	2826.76
408	34	301735	150625	18828.1	17944.9	17103.1	16300.9	15536.2	14807.5	14112.9	13450.9	12819.9	12218.5	11645.4	11099.1	10578.5	10082.3	9609.34	9158.59	8728.98	8319.52	7929.27	7557.32	7202.82	6864.95	6542.93	6236.01	5943.49	5664.69	5398.97	5145.71	4904.34	4754.02	4608.31	4467.07	4330.15	4197.43	4068.78	3944.07	3823.19	3706.01	3592.42	3482.31	3375.58	3272.12	3171.83	3074.62	2980.38	2889.04
409	34	308383	153943	19242.9	18340.2	17479.9	16660	15878.5	15133.7	14423.8	13747.2	13102.3	12487.7	11902	11343.7	10811.6	10304.4	9821.05	9360.36	8921.29	8502.81	8103.96	7723.81	7361.51	7016.19	6687.07	6373.4	6074.43	5789.49	5517.92	5259.08	5012.39	4858.76	4709.84	4565.48	4425.55	4289.91	4158.42	4030.97	3907.42	3787.66	3671.57	3559.03	3449.95	3344.21	3241.71	3142.35	3046.04	2952.68
410	34	315177	157335	19666.8	18744.3	17865	17027	16228.3	15467.1	14741.5	14050.1	13391	12762.8	12164.2	11593.6	11049.7	10531.4	10037.4	9566.58	9117.83	8690.13	8282.49	7893.98	7523.69	7170.76	6834.4	6513.81	6208.26	5917.04	5639.48	5374.94	5122.81	4965.8	4813.6	4666.06	4523.05	4384.42	4250.04	4119.77	3993.5	3871.1	3752.45	3637.44	3525.96	3417.89	3313.13	3211.58	3113.15	3017.73
411	34	322120	160801	20100.1	19157.2	18258.6	17402.1	16585.8	15807.8	15066.3	14359.6	13686	13044	12432.2	11849	11293.2	10763.4	10258.5	9777.34	9318.7	8881.58	8464.96	8067.89	7689.44	7328.74	6984.97	6657.31	6345.03	6047.4	5763.73	5493.36	5235.68	5075.2	4919.65	4768.86	4622.7	4481.01	4343.67	4210.54	4081.48	3956.39	3835.12	3717.58	3603.64	3493.18	3386.12	3282.34	3181.73	3084.22
412	34	329217	164343	20542.9	19579.3	18660.9	17785.5	16951.2	16156.1	15398.2	14675.9	13987.5	13331.4	12706	12110	11542	11000.6	10484.5	9992.74	9524	9077.25	8651.45	8245.63	7858.84	7490.2	7138.85	6803.98	6484.82	6180.63	5890.71	5614.38	5351.02	5187.02	5028.03	4873.93	4724.54	4579.73	4439.37	4303.3	4171.4	4043.55	3919.62	3799.48	3683.03	3570.14	3460.72	3354.65	3251.83	3152.16
413	34	336470	167964	20995.5	20010.6	19072	18177.4	17324.7	16512	15737.5	14999.3	14295.7	13625.1	12986	12376.8	11796.3	11242.9	10715.5	10212.9	9733.82	9277.23	8842.05	8427.29	8031.98	7655.22	7296.13	6953.88	6627.69	6316.79	6020.48	5738.08	5468.91	5301.29	5138.81	4981.3	4828.63	4680.63	4537.17	4398.11	4263.3	4132.63	4005.97	3883.19	3764.17	3648.8	3536.96	3428.56	3323.47	3221.61
414	34	343882	171664	21458.1	20451.5	19492.2	18577.8	17706.4	16875.8	16084.2	15329.7	14610.6	13925.3	13272.1	12649.5	12056.1	11490.6	10951.6	10437.9	9948.27	9481.61	9036.85	8612.95	8208.93	7823.87	7456.87	7107.08	6773.7	6455.96	6153.12	5864.49	5589.4	5418.08	5252.02	5091.05	4935.01	4783.75	4637.13	4495	4357.23	4223.68	4094.23	3968.74	3847.1	3729.18	3614.88	3504.09	3396.69	3292.58
415	34	351458	175446	21930.8	20902.1	19921.6	18987.1	18096.5	17247.6	16438.5	15667.4	14932.5	14232.1	13564.5	12928.2	12321.7	11743.8	11192.9	10667.8	10167.4	9690.5	9235.94	8802.7	8389.78	7996.23	7621.15	7263.65	6922.93	6598.19	6288.68	5993.69	5712.54	5537.45	5367.73	5203.21	5043.73	4889.14	4739.29	4594.03	4453.22	4316.73	4184.43	4056.17	3931.85	3811.34	3694.52	3581.29	3471.52	3365.12
416	34	359201	179312	22414	21362.6	20360.5	19405.4	18495.1	17627.6	16800.7	16012.6	15261.5	14545.6	13863.3	13213	12593.2	12002.5	11439.5	10902.9	10391.4	9903.99	9439.41	8996.63	8574.62	8172.4	7789.05	7423.68	7075.45	6743.55	6427.23	6125.74	5838.39	5659.45	5485.99	5317.84	5154.85	4996.85	4843.7	4695.24	4551.33	4411.84	4276.61	4145.54	4018.48	3895.31	3775.92	3660.19	3548	3439.26
417	34	367115	183262	22907.8	21833.2	20809	19832.9	18902.6	18015.9	17170.8	16365.4	15597.7	14866.1	14168.7	13504.1	12870.6	12266.9	11691.5	11143.1	10620.4	10122.2	9647.37	9194.83	8763.52	8352.44	7960.65	7587.23	7231.33	6892.12	6568.82	6260.69	5967.02	5784.13	5606.85	5435	5268.42	5106.94	4950.41	4798.68	4651.61	4509.03	4370.83	4236.87	4107.01	3981.13	3859.11	3740.83	3626.17	3515.03
418	34	375203	187300	23412.4	22314.2	21267.5	20269.9	19319	18412.8	17549.1	16725.9	15941.3	15193.6	14480.9	13801.6	13154.2	12537.2	11949.1	11388.6	10854.3	10345.2	9859.91	9397.4	8956.59	8536.45	8136.03	7754.38	7390.64	7043.96	6713.54	6398.62	6098.48	5911.56	5730.37	5554.74	5384.49	5219.45	5059.48	4904.4	4754.09	4608.37	4467.13	4330.21	4197.49	4068.84	3944.13	3823.24	3706.06	3592.47
419	34	383469	191426	23928.2	22805.8	21736	20716.4	19744.7	18818.5	17935.7	17094.4	16292.5	15528.3	14799.9	14105.7	13444	12813.4	12212.3	11639.5	11093.5	10573.1	10077.1	9604.43	9153.91	8724.52	8315.27	7925.22	7553.46	7199.14	6861.45	6539.59	6232.83	6041.8	5856.62	5677.11	5503.11	5334.44	5170.94	5012.45	4858.82	4709.9	4565.54	4425.61	4289.97	4158.48	4031.02	3907.47	3787.71	3671.61
420	35	391917	195643	24455.4	23308.2	22214.9	21172.8	20179.7	19233.1	18330.9	17471	16651.5	15870.4	15125.9	14416.4	13740.2	13095.6	12481.4	11895.9	11337.9	10806	10299.1	9816.03	9355.58	8916.73	8498.46	8099.82	7719.87	7357.75	7012.61	6683.66	6370.14	6174.9	5985.64	5802.19	5624.35	5451.97	5284.86	5122.88	4965.87	4813.67	4666.13	4523.11	4384.48	4250.09	4119.83	3993.56	3871.15	3752.5
421	35	400551	199953	24994.2	23821.7	22704.3	21639.3	20624.2	19656.8	18734.7	17855.9	17018.3	16220	15459.2	14734	14042.9	13384.2	12756.3	12158	11587.6	11044.1	10526	10032.3	9561.69	9113.17	8685.69	8278.26	7889.94	7519.84	7167.1	6830.91	6510.48	6310.94	6117.51	5930.01	5748.26	5572.08	5401.29	5235.75	5075.27	4919.72	4768.93	4622.76	4481.07	4343.73	4210.59	4081.54	3956.44	3835.18
422	35	409376	204359	25544.8	24346.6	23204.5	22116	21078.6	20089.9	19147.5	18249.3	17393.3	16577.4	15799.8	15058.6	14352.3	13679	13037.4	12425.8	11842.9	11287.4	10757.9	10253.3	9772.34	9313.94	8877.04	8460.64	8063.77	7685.51	7325	6981.4	6653.92	6449.98	6252.29	6060.66	5874.9	5694.84	5520.29	5351.1	5187.09	5028.1	4873.99	4724.6	4579.8	4439.43	4303.36	4171.46	4043.61	3919.67
423	35	418395	208861	26107.6	24882.9	23715.7	22603.3	21543	20532.5	19569.3	18651.4	17776.5	16942.6	16147.8	15390.4	14668.4	13980.4	13324.6	12699.6	12103.8	11536.1	10994.9	10479.2	9987.63	9519.13	9072.61	8647.03	8241.42	7854.83	7486.38	7135.2	6800.51	6592.07	6390.03	6194.18	6004.33	5820.3	5641.91	5468.98	5301.36	5138.88	4981.37	4828.69	4680.69	4537.23	4398.17	4263.36	4132.69	4006.02
424	35	427612	213462	26682.8	25431.1	24238.2	23101.2	22017.6	20984.8	20000.4	19062.3	18168.1	17315.9	16503.6	15729.4	14991.6	14288.4	13618.1	12979.3	12370.5	11790.2	11237.2	10710.1	10207.7	9728.85	9272.49	8837.53	8422.98	8027.88	7651.31	7292.4	6950.33	6737.3	6530.81	6330.64	6136.61	5948.52	5766.2	5589.47	5418.16	5252.09	5091.12	4935.07	4783.82	4637.19	4495.06	4357.29	4223.74	4094.28
425	35	437033	218165	27270.6	25991.4	24772.2	23610.2	22502.7	21447.1	20441.1	19482.2	18568.3	17697.3	16867.2	16076	15321.9	14603.2	13918.2	13265.3	12643	12050	11484.7	10946	10432.6	9943.18	9476.77	9032.23	8608.55	8204.74	7819.87	7453.06	7103.45	6885.73	6674.69	6470.11	6271.8	6079.58	5893.24	5712.61	5537.52	5367.8	5203.28	5043.8	4889.21	4739.35	4594.09	4453.29	4316.79	4184.48
426	35	446661	222971	27871.4	26564	25318	24130.3	22998.4	21919.6	20891.4	19911.4	18977.4	18087.2	17238.8	16430.2	15659.4	14924.9	14224.8	13557.5	12921.6	12315.4	11737.8	11187.2	10662.4	10162.2	9685.55	9231.22	8798.2	8385.5	7992.15	7617.25	7259.94	7037.43	6821.74	6612.65	6409.98	6213.51	6023.07	5838.47	5659.52	5486.06	5317.91	5154.92	4996.92	4843.77	4695.31	4551.4	4411.9	4276.67
427	35	456502	227884	28485.5	27149.3	25875.7	24662	23505.1	22402.5	21351.7	20350.1	19395.5	18485.7	17618.6	16792.1	16004.4	15253.7	14538.2	13856.2	13206.2	12586.8	11996.3	11433.6	10897.3	10386.1	9898.93	9434.59	8992.03	8570.23	8168.22	7785.07	7419.89	7192.47	6972.02	6758.33	6551.19	6350.4	6155.77	5967.09	5784.2	5606.92	5435.07	5268.49	5107.01	4950.48	4798.75	4651.67	4509.1	4370.89
428	35	466559	232904	29113	27747.4	26445.8	25205.3	24022.9	22896.1	21822.1	20798.4	19822.8	18893	18006.7	17162.1	16357	15589.8	14858.5	14161.5	13497.2	12864.1	12260.6	11685.5	11137.4	10614.9	10117	9642.44	9190.14	8759.04	8348.17	7956.58	7583.35	7350.93	7125.62	6907.23	6695.52	6490.31	6291.38	6098.55	5911.64	5730.45	5554.81	5384.56	5219.52	5059.54	4904.47	4754.15	4608.44	4467.19
429	35	476837	238035	29754.4	28358.7	27028.4	25760.6	24552.2	23400.5	22302.8	21256.6	20259.5	19309.2	18403.4	17540.2	16717.4	15933.2	15185.8	14473.5	13794.6	13147.5	12530.8	11943	11382.7	10848.8	10339.9	9854.87	9392.6	8952.01	8532.09	8131.87	7750.42	7512.87	7282.61	7059.4	6843.03	6633.29	6429.99	6232.91	6041.87	5856.69	5677.19	5503.18	5334.51	5171.01	5012.52	4858.89	4709.96	4565.61
430	35	487343	243279	30409.9	28983.4	27623.9	26328.1	25093.1	23916	22794.2	21724.9	20705.9	19734.6	18808.9	17926.6	17085.7	16284.2	15520.4	14792.3	14098.5	13437.1	12806.8	12206.1	11633.5	11087.8	10567.7	10072	9599.53	9149.23	8720.06	8311.02	7921.17	7678.39	7443.05	7214.92	6993.79	6779.43	6571.64	6370.23	6174.98	5985.72	5802.26	5624.42	5452.04	5284.93	5122.95	4965.93	4813.73	4666.19
431	35	498079	248639	31079.9	29622	28232.5	26908.1	25645.9	24442.9	23296.4	22203.6	21162	20169.4	19223.3	18321.5	17462.1	16643	15862.3	15118.2	14409.1	13733.2	13089	12475	11889.8	11332.1	10800.5	10293.9	9811.01	9350.8	8912.17	8494.12	8095.68	7847.55	7607.02	7373.87	7147.87	6928.79	6716.42	6510.57	6311.02	6117.59	5930.09	5748.33	5572.15	5401.37	5235.82	5075.34	4919.78	4768.99
432	36	509052	254117	31764.6	30274.6	28854.5	27500.9	26210.9	24981.4	23809.6	22692.7	21628.3	20613.7	19646.8	18725.2	17846.8	17009.7	16211.8	15451.3	14726.5	14035.7	13377.3	12749.8	12151.7	11581.7	11038.5	10520.7	10027.2	9556.81	9108.51	8681.25	8274.03	8020.44	7774.61	7536.32	7305.34	7081.43	6864.39	6654	6450.06	6252.37	6060.73	5874.97	5694.91	5520.36	5351.17	5187.15	5028.17	4874.06
433	36	520267	259715	32464.4	30941.6	29490.1	28106.8	26788.4	25531.8	24334.1	23192.7	22104.8	21067.9	20079.6	19137.7	18240	17384.4	16568.9	15791.7	15050.9	14344.9	13672	13030.7	12419.5	11836.9	11281.6	10752.4	10248.1	9767.35	9309.18	8872.51	8456.32	8197.13	7945.89	7702.36	7466.28	7237.44	7015.62	6800.59	6592.16	6390.11	6194.26	6004.41	5820.37	5641.98	5469.06	5301.43	5138.94	4981.44
434	36	531729	265437	33179.6	31623.2	30139.8	28726	27378.6	26094.3	24870.2	23703.6	22591.7	21532	20522	19559.3	18641.8	17767.4	16934	16139.6	15382.5	14661	13973.2	13317.8	12693.1	12097.7	11530.2	10989.3	10473.8	9982.53	9514.27	9067.98	8642.62	8377.72	8120.95	7872.04	7630.77	7396.89	7170.18	6950.42	6737.39	6530.89	6330.72	6136.69	5948.6	5766.28	5589.54	5418.23	5252.16	5091.18
435	36	543444	271285	33910.6	32319.9	30803.9	29358.9	27981.7	26669.2	25418.2	24225.8	23089.5	22006.4	20974.1	19990.2	19052.5	18158.8	17307	16495.2	15721.4	14984	14281.1	13611.2	12972.7	12364.2	11784.2	11231.4	10704.6	10202.5	9723.88	9267.75	8833.02	8562.29	8299.86	8045.47	7798.88	7559.85	7328.14	7103.54	6885.82	6674.77	6470.19	6271.88	6079.65	5893.31	5712.69	5537.59	5367.87	5203.35
436	36	555416	277261	34657.7	33032	31482.5	30005.7	28598.2	27256.7	25978.1	24759.6	23598.1	22491.2	21436.2	20430.6	19472.3	18558.9	17688.3	16858.6	16067.8	15314.1	14595.7	13911.1	13258.5	12636.6	12043.8	11478.9	10940.4	10427.2	9938.11	9471.93	9027.62	8750.93	8482.71	8222.72	7970.7	7726.4	7489.59	7260.04	7037.52	6821.82	6612.74	6410.06	6213.59	6023.15	5838.54	5659.59	5486.13	5317.98
437	36	567653	283370	35421.2	33759.7	32176.1	30666.8	29228.2	27857.2	26550.5	25305	24118	22986.7	21908.4	20880.8	19901.3	18967.7	18078	17230	16421.8	15651.5	14917.3	14217.5	13550.6	12915	12309.2	11731.8	11181.5	10656.9	10157.1	9680.6	9226.51	8943.72	8669.59	8403.87	8146.3	7896.62	7654.59	7419.98	7192.56	6972.11	6758.42	6551.28	6350.48	6155.84	5967.17	5784.28	5606.99	5435.14
438	36	580159	289613	36201.6	34503.4	32884.9	31342.4	29872.2	28470.9	27135.4	25862.5	24649.4	23493.1	22391.1	21340.8	20339.7	19385.6	18476.3	17609.6	16783.6	15996.3	15245.9	14530.8	13849.1	13199.5	12580.3	11990.2	11427.8	10891.7	10380.8	9893.88	9429.77	9140.75	8860.59	8589.02	8325.77	8070.59	7823.23	7583.45	7351.02	7125.71	6907.31	6695.61	6490.39	6291.46	6098.63	5911.71	5730.52	5554.88
439	36	592940	295993	36999.1	35263.6	33609.4	32032.9	30530.3	29098.2	27733.2	26432.3	25192.4	24010.7	22884.4	21810.9	20787.8	19812.7	18883.3	17997.5	17153.3	16348.7	15581.8	14850.9	14154.3	13490.3	12857.5	12254.4	11679.6	11131.7	10609.5	10111.8	9637.52	9342.13	9055.8	8778.24	8509.19	8248.39	7995.58	7750.52	7512.97	7282.7	7059.49	6843.12	6633.38	6430.07	6232.99	6041.95	5856.77	5677.26
440	36	606003	302514	37814.3	36040.5	34349.9	32738.6	31202.9	29739.2	28344.2	27014.6	25747.4	24539.7	23388.6	22291.4	21245.8	20249.2	19299.3	18394.1	17531.2	16708.9	15925.1	15178.1	14466.1	13787.5	13140.8	12524.4	11936.9	11376.9	10843.3	10334.6	9849.84	9547.95	9255.31	8971.64	8696.66	8430.11	8171.73	7921.27	7678.48	7443.14	7215.01	6993.88	6779.52	6571.73	6370.31	6175.06	5985.8	5802.33
441	36	619354	309179	38647.3	36834.5	35106.6	33459.9	31890.3	30394.4	28968.7	27609.8	26314.7	25080.3	23903.8	22782.5	21713.9	20695.3	19724.5	18799.3	17917.4	17077	16275.9	15512.5	14784.8	14091.3	13430.3	12800.3	12199.8	11627.6	11082.1	10562.3	10066.8	9758.3	9459.21	9169.29	8888.25	8615.83	8351.76	8095.78	7847.65	7607.12	7373.97	7147.96	6928.87	6716.51	6510.65	6311.1	6117.67	5930.16
442	36	632999	315990	39498.8	37646	35880.1	34197	32592.9	31064	29606.9	28218.1	26894.4	25632.8	24430.5	23284.5	22192.2	21151.2	20159.1	19213.5	18312.2	17453.2	16634.5	15854.2	15110.5	14401.7	13726.2	13082.3	12468.6	11883.7	11326.3	10795	10288.6	9973.28	9667.61	9371.3	9084.07	8805.65	8535.76	8274.14	8020.54	7774.71	7536.42	7305.43	7081.52	6864.48	6654.08	6450.14	6252.45	6060.81
443	36	646944	322952	40369	38475.3	36670.5	34950.4	33310.9	31748.4	30259.1	28839.7	27486.9	26197.6	24968.7	23797.4	22681.2	21617.2	20603.2	19636.7	18715.6	17837.7	17001	16203.5	15443.4	14719	14028.6	13370.5	12743.3	12145.6	11575.8	11032.8	10515.3	10193	9880.59	9577.76	9284.2	8999.64	8723.81	8456.42	8197.24	7946	7702.45	7466.38	7237.54	7015.71	6800.68	6592.24	6390.19	6194.34
444	37	661197	330067	41258.3	39323	37478.4	35720.4	34044.8	32447.8	30925.8	29475.1	28092.5	26774.7	25518.8	24321.7	23180.8	22093.5	21057.1	20069.4	19127.9	18230.7	17375.5	16560.5	15783.6	15043.3	14337.6	13665.1	13024.1	12413.1	11830.9	11275.9	10747	10417.6	10098.3	9788.76	9488.74	9197.91	8916	8642.73	8377.83	8121.05	7872.15	7630.87	7396.98	7170.27	6950.5	6737.47	6530.97	6330.8
445	37	675764	337338	42167.3	40189.3	38304.1	36507.3	34794.9	33162.7	31607.1	30124.5	28711.4	27364.6	26081	24857.6	23691.5	22580.2	21521	20511.5	19549.4	18632.3	17758.3	16925.3	16131.4	15374.7	14653.5	13966.1	13311	12686.6	12091.5	11524.3	10983.7	10647.1	10320.7	10004.4	9697.79	9400.55	9112.43	8833.13	8562.4	8299.97	8045.58	7798.98	7559.95	7328.24	7103.63	6885.91	6674.86	6470.27
446	37	690652	344770	43096.3	41074.7	39148	37311.6	35561.4	33893.3	32303.4	30788.1	29343.9	27967.5	26655.6	25405.2	24213.5	23077.7	21995.1	20963.4	19980	19042.8	18149.6	17298.2	16486.8	15713.4	14976.3	14273.8	13604.3	12966.1	12357.9	11778.2	11225.7	10881.6	10548.1	10224.8	9911.44	9607.65	9313.18	9027.74	8751.04	8482.82	8222.83	7970.8	7726.5	7489.68	7260.13	7037.61	6821.91	6612.82
447	37	705867	352366	44045.7	41979.6	40010.5	38133.6	36344.9	34640	33015.1	31466.4	29990.4	28583.6	27242.8	25964.9	24746.9	23586.1	22479.7	21425.2	20420.2	19462.3	18549.4	17679.3	16850	16059.6	15306.3	14588.3	13904	13251.8	12630.1	12037.7	11473	11121.4	10780.5	10450.1	10129.8	9819.32	9518.36	9226.63	8943.83	8669.71	8403.98	8146.4	7896.72	7654.69	7420.07	7192.65	6972.2	6758.51
448	37	721418	360129	45016.1	42904.5	40891.9	38973.8	37145.6	35403.1	33742.5	32159.7	30651.1	29213.3	27843	26536.9	25292.1	24105.7	22975	21897.3	20870.1	19891.1	18958.1	18068.8	17221.2	16413.4	15643.5	14909.7	14210.3	13543.7	12908.4	12302.9	11725.8	11366.4	11018	10680.3	10353	10035.6	9728.06	9429.9	9140.87	8860.71	8589.13	8325.88	8070.69	7823.33	7583.55	7351.11	7125.8	6907.4
449	37	737312	368063	46007.9	43849.7	41792.8	39832.4	37963.9	36183.1	34485.8	32868.2	31326.4	29856.9	28456.4	27121.6	25849.3	24636.8	23481.1	22379.7	21329.9	20329.3	19375.7	18466.9	17600.6	16775	15988.1	15238.1	14523.3	13842.1	13192.8	12573.9	11984.1	11616.8	11260.8	10915.6	10581.1	10256.7	9942.38	9637.65	9342.26	9055.92	8778.36	8509.3	8248.5	7995.68	7750.62	7513.06	7282.79	7059.58
450	37	753556	376172	47021.5	44815.8	42713.5	40709.9	38800.3	36980.3	35245.6	33592.3	32016.5	30514.7	29083.3	27719.1	26418.8	25179.6	23998.4	22872.7	21799.8	20777.2	19802.6	18873.7	17988.4	17144.6	16340.3	15573.9	14843.3	14147	13483.4	12850.9	12248.1	11872.7	11508.8	11156.1	10814.2	10482.7	10161.4	9849.97	9548.07	9255.43	8971.75	8696.77	8430.22	8171.83	7921.37	7678.58	7443.24	7215.11
451	37	770157	384459	48057.4	45803.1	43654.6	41606.8	39655.1	37795	36022.1	34332.4	32721.9	31187	29724	28329.7	27000.9	25734.3	24527.1	23376.6	22280.1	21235	20238.9	19289.5	18384.7	17522.3	16700.3	15917	15170.3	14458.7	13780.5	13134.1	12518	12134.3	11762.4	11401.9	11052.4	10713.7	10385.3	10067	9758.43	9459.34	9169.41	8888.37	8615.94	8351.87	8095.89	7847.75	7607.22	7374.06
452	37	787124	392929	49116.1	46812.2	44616.3	42523.4	40528.8	38627.6	36815.7	35088.7	33442.8	31874	30378.9	28953.9	27595.7	26301.2	25067.5	23891.6	22770.9	21702.8	20684.7	19714.5	18789.7	17908.3	17068.3	16267.6	15504.5	14777.3	14084.1	13423.4	12793.8	12401.6	12021.5	11653.1	11295.9	10949.7	10614.1	10288.8	9973.42	9667.73	9371.42	9084.19	8805.76	8535.87	8274.25	8020.64	7774.81	7536.52
453	37	804465	401586	50198.2	47843.5	45599.3	43460.3	41421.6	39478.6	37626.8	35861.8	34179.6	32576.3	31048.2	29591.8	28203.7	26880.7	25619.8	24418	23272.6	22180.9	21140.5	20148.8	19203.7	18302.8	17444.3	16626	15846.1	15102.8	14394.4	13719.2	13075.6	12674.8	12286.4	11909.8	11544.8	11190.9	10847.9	10515.4	10193.1	9880.72	9577.88	9284.32	8999.76	8723.92	8456.53	8197.34	7946.1	7702.55
454	37	822189	410433	51304.1	48897.5	46603.8	44417.7	42334.2	40348.4	38455.7	36651.8	34932.6	33293.9	31732.2	30243.7	28825	27472.9	26184.2	24955.9	23785.3	22669.6	21606.2	20592.7	19626.7	18706.1	17828.6	16992.3	16195.2	15435.5	14711.5	14021.4	13363.7	12954.1	12557	12172.2	11799.1	11437.5	11086.9	10747.1	10417.7	10098.4	9788.89	9488.86	9198.03	8916.12	8642.84	8377.94	8121.16	7872.25
455	37	840302	419475	52434.4	49974.8	47630.6	45396.3	43266.9	41237.3	39302.9	37459.3	35702.2	34027.4	32431.3	30910	29460.1	28078.1	26761.1	25505.7	24309.3	23169	22082.2	21046.4	20059.1	19118.2	18221.4	17366.7	16552	15775.6	15035.6	14330.3	13658.1	13239.5	12833.7	12440.3	12059.1	11689.4	11331.2	10983.9	10647.2	10320.9	10004.6	9697.91	9400.68	9112.55	8833.25	8562.51	8300.08	8045.68
456	38	858815	428717	53589.6	51075.8	48679.9	46396.4	44220.1	42145.8	40168.8	38284.6	36488.7	34777.1	33145.8	31591	30109.1	28696.7	27350.6	26067.7	24844.9	23679.4	22568.7	21510	20501	19539.4	18622.8	17749.3	16916.7	16123.1	15366.8	14646	13959	13531.2	13116.4	12714.4	12324.7	11947	11580.8	11225.9	10881.8	10548.3	10225	9911.57	9607.78	9313.31	9027.86	8751.15	8482.93	8222.93
457	38	877735	438162	54770.2	52201	49752.4	47418.6	45194.3	43074.3	41053.8	39128	37292.6	35543.3	33876	32286.9	30772.4	29328.9	27953.2	26642	25392.2	24201.1	23065.9	21983.9	20952.7	19969.8	19033.1	18140.3	17289.4	16478.4	15705.4	14968.7	14266.5	13829.3	13405.4	12994.5	12596.2	12210.2	11835.9	11473.2	11121.5	10780.6	10450.2	10129.9	9819.45	9518.49	9226.75	8943.95	8669.82	8404.09
458	38	897073	447815	55976.8	53351.1	50848.5	48463.3	46189.9	44023.3	41958.2	39990	38114.2	36326.3	34622.3	32998.3	31450.4	29975.1	28569	27228.9	25951.6	24734.3	23574.1	22468.2	21414.3	20409.8	19452.4	18539.9	17670.3	16841.4	16051.4	15298.5	14580.8	14133.9	13700.7	13280.8	12873.8	12479.2	12096.7	11725.9	11366.5	11018.2	10680.5	10353.1	10035.8	9728.19	9430.02	9140.99	8860.83	8589.24
459	38	916836	457680	57210.1	54526.4	51968.7	49531	47207.6	44993.1	42882.6	40871.1	38953.9	37126.6	35385.1	33725.2	32143.3	30635.5	29198.4	27828.8	26523.4	25279.2	24093.4	22963.2	21886.1	20859.4	19881	18948.4	18059.6	17212.4	16405	15635.5	14902.1	14445.3	14002.6	13573.4	13157.4	12754.1	12363.2	11984.3	11617	11260.9	10915.8	10581.2	10256.9	9942.51	9637.77	9342.38	9056.04	8778.47
460	38	937035	467764	58470.4	55727.7	53113.6	50622.2	48247.6	45984.4	43827.3	41771.5	39812.1	37944.6	36164.6	34468.2	32851.4	31310.4	29841.7	28441.9	27107.7	25836.1	24624.2	23469.1	22368.3	21319	20319	19365.8	18457.4	17591.6	16766.4	15980	15230.4	14763.6	14311.1	13872.4	13447.2	13035.1	12635.6	12248.3	11872.9	11509	11156.2	10814.3	10482.8	10161.6	9850.1	9548.2	9255.55	8971.87
461	38	957678	478069	59758.6	56955.4	54283.8	51737.4	49310.5	46997.5	44792.9	42691.7	40689.2	38780.5	36961.4	35227.6	33575.1	32000.2	30499.1	29068.5	27704.9	26405.3	25166.7	23986.2	22861	21788.7	20766.6	19792.5	18864.1	17979.2	17135.8	16332	15565.9	15088.8	14626.3	14178.1	13743.5	13322.3	12913.9	12518.1	12134.5	11762.5	11402	11052.6	10713.8	10385.4	10067.1	9758.56	9459.46	9169.53
462	38	978777	488601	61075.1	58210.2	55479.7	52877.2	50396.9	48032.9	45779.7	43632.3	41585.6	39634.9	37775.7	36003.7	34314.8	32705.2	31171.1	29708.9	28315.3	26987.1	25721.2	24514.6	23364.7	22268.7	21224.1	20228.5	19279.7	18375.3	17513.3	16691.8	15908.8	15421.2	14948.6	14490.4	14046.3	13615.8	13198.5	12793.9	12401.8	12021.7	11653.2	11296.1	10949.8	10614.2	10288.9	9973.55	9667.86	9371.54
463	38	1.00034e+06	499365	62420.7	59492.6	56702	54042.2	51507.2	49091.1	46788.3	44593.5	42501.7	40508.1	38607.9	36796.9	35070.8	33425.7	31857.8	30363.4	28939.1	27581.6	26287.8	25054.7	23879.4	22759.3	21691.7	20674.2	19704.4	18780.1	17899.2	17059.6	16259.3	15761	15277.9	14809.6	14355.7	13915.7	13489.2	13075.8	12675	12286.5	11910	11544.9	11191.1	10848.1	10515.6	10193.3	9880.85	9578.01
464	38	1.02238e+06	510367	63795.9	60803.3	57951.2	55232.8	52641.9	50172.6	47819.1	45576	43438.1	41400.5	39458.5	37607.6	35843.5	34162.1	32559.6	31032.3	29576.7	28189.3	26867	25606.7	24405.5	23260.7	22169.6	21129.7	20138.5	19193.9	18293.5	17435.4	16617.5	16108.2	15614.5	15135.9	14672	14222.3	13786.4	13363.9	12954.3	12557.2	12172.3	11799.3	11437.6	11087.1	10747.2	10417.8	10098.5	9789.02
465	38	1.0449e+06	521611	65201.3	62142.9	59227.9	56449.6	53801.7	51277.9	48872.6	46580.1	44395.1	42312.6	40327.8	38436.1	36633.1	34914.7	33277	31716	30228.3	28810.3	27458.9	26170.8	24943.2	23773.2	22658	21595.2	20582.2	19616.7	18696.5	17819.5	16983.6	16463.1	15958.5	15469.4	14995.2	14535.6	14090.1	13658.3	13239.7	12833.9	12440.5	12059.2	11689.6	11331.3	10984	10647.4	10321	10004.7
466	38	1.06792e+06	533102	66637.8	63511.9	60532.7	57693.2	54987	52407.6	49949.3	47606.3	45373.1	43244.8	41216.3	39282.9	37440.2	35683.9	34010.1	32414.7	30894.2	29445	28063.8	26747.4	25492.7	24296.9	23157.2	22070.9	21035.6	20048.9	19108.4	18212.1	17357.8	16825.8	16310.1	15810.2	15325.6	14855.9	14400.6	13959.2	13531.3	13116.6	12714.6	12324.9	11947.1	11581	11226	10881.9	10548.4	10225.1
467	38	1.09145e+06	544847	68105.9	64911.2	61866.3	58964.3	56198.4	53562.2	51049.7	48655.1	46372.8	44197.5	42124.3	40148.3	38265	36470.1	34759.4	33128.9	31574.8	30093.7	28682.1	27336.7	26054.4	24832.2	23667.4	22557.2	21499.1	20490.6	19529.4	18613.3	17740.2	17196.5	16669.4	16158.5	15663.2	15183.2	14717.8	14266.7	13829.4	13405.6	12994.7	12596.4	12210.3	11836.1	11473.3	11121.7	10780.8	10450.4
468	39	1.1155e+06	556851	69606.3	66341.2	63229.3	60263.3	57436.5	54742.2	52174.4	49727	47394.4	45171.2	43052.3	41032.8	39108	37273.6	35525.1	33858.7	32270.5	30756.7	29314	27938.9	26628.4	25379.3	24188.8	23054.1	21972.7	20942	19959.7	19023.4	18131	17575.3	17036.6	16514.5	16008.3	15517.7	15042.1	14581	14134.1	13700.9	13281	12873.9	12479.3	12096.9	11726.1	11366.7	11018.3	10680.6
469	39	1.14007e+06	569119	71139.8	67802.8	64622.3	61591	58701.9	55948.3	53323.8	50822.5	48438.5	46166.4	44000.8	41936.8	39969.6	38094.7	36307.8	34604.7	32981.4	31434.3	29959.8	28554.4	27215	25938.4	24721.7	23562	22456.8	21403.4	20399.4	19442.5	18530.5	17962.5	17412	16878.3	16361	15859.5	15373.4	14902.3	14445.5	14002.8	13573.6	13157.5	12754.3	12363.4	11984.4	11617.1	11261	10915.9
470	39	1.16519e+06	581657	72707.1	69296.5	66046	62947.9	59995.1	57180.9	54498.6	51942.2	49505.7	47183.5	44970.2	42860.7	40850.2	38934	37107.7	35367	33708	32126.8	30619.8	29183.5	27814.6	26509.8	25266.3	24081.1	22951.5	21874.9	20848.8	19870.8	18938.7	18358.3	17795.6	17250.2	16721.4	16208.9	15712.1	15230.6	14763.8	14311.2	13872.6	13447.4	13035.3	12635.7	12248.5	11873	11509.1	11156.4
471	39	1.19086e+06	594471	74308.9	70823.2	67501	64334.7	61316.9	58440.6	55699.3	53086.5	50596.3	48223	45960.9	43805	41750.2	39791.7	37925.2	36146.2	34450.6	32834.6	31294.4	29826.5	28427.4	27093.9	25823	24611.7	23457.2	22356.8	21308.1	20308.6	19356	18762.7	18187.6	17630.2	17089.8	16566	16058.3	15566.1	15089	14626.5	14178.2	13743.7	13322.4	12914.1	12518.3	12134.6	11762.7	11402.2
472	39	1.21709e+06	607568	75946	72383.5	68988.1	65752	62667.7	59728.1	56926.4	54256.1	51711	49285.4	46973.5	44770	42670	40668.4	38760.7	36942.5	35209.6	33558	31983.9	30483.6	29053.6	27690.8	26391.9	25153.9	23974	22849.4	21777.6	20756	19782.4	19176.1	18588.3	18018.6	17466.3	16931	16412.1	15909	15421.4	14948.8	14490.6	14046.5	13615.9	13198.6	12794.1	12402	12021.8	11653.4
473	39	1.24391e+06	620953	77619.1	73978.2	70508	67200.6	64048.4	61044	58180.5	55451.4	52850.3	50371.2	48008.3	45756.4	43610	41564.4	39614.7	37756.4	35985.3	34297.3	32688.5	31155.1	29693.7	28300.8	26973.3	25708	24502.1	23352.8	22257.3	21213.3	20218.2	19598.5	18997.8	18415.6	17851.1	17304	16773.6	16259.5	15761.2	15278.1	14809.8	14355.9	13915.9	13489.4	13076	12675.2	12286.7	11910.1
474	39	1.27131e+06	634633	79329.2	75608	72061.4	68681.1	65459.4	62388.8	59462.3	56673	54014.6	51480.9	49066	46764.4	44570.8	42480.1	40487.4	38588.2	36778.1	35052.9	33408.7	31841.5	30347.9	28924.3	27567.6	26274.4	25041.9	23867.3	22747.7	21680.6	20663.6	20030.3	19416.4	18821.3	18244.4	17685.2	17143.2	16617.7	16108.4	15614.7	15136.1	14672.2	14222.5	13786.6	13364	12954.4	12557.4	12172.5
475	39	1.29932e+06	648615	81076.9	77273.7	73648.9	70194.2	66901.5	63763.3	60772.3	57921.6	55204.6	52615.1	50147	47794.7	45552.7	43415.9	41379.4	39438.4	37588.4	35825.2	34144.7	32543	31016.5	29561.6	28174.9	26853.3	25593.6	24393.1	23248.8	22158.3	21118.9	20471.6	19844.1	19235.9	18646.4	18074.9	17520.9	16983.9	16463.3	15958.7	15469.6	14995.4	14535.8	14090.3	13658.5	13239.8	12834	12440.7
476	39	1.32795e+06	662905	82863.1	78976.1	75271.5	71740.7	68375.4	65168.1	62111.2	59197.7	56420.8	53774.2	51251.8	48847.6	46556.3	44372.4	42291	40307.2	38416.5	36614.4	34896.9	33260	31699.8	30212.8	28795.6	27444.9	26157.5	24930.5	23761	22646.5	21584.2	20922.6	20281.3	19659.7	19057.2	18473.1	17906.9	17358	16826	16310.3	15810.4	15325.8	14856.1	14400.7	13959.4	13531.5	13116.8	12714.7
477	39	1.3572e+06	677509	84688.6	80716	76929.8	73321.2	69881.8	66603.8	63479.5	60501.8	57663.8	54958.9	52380.9	49923.8	47582	45350	43222.7	41195.2	39262.8	37421.1	35665.7	33992.7	32398.2	30878.5	29430	28049.5	26733.8	25479.7	24284.5	23145.4	22059.7	21383.5	20728.1	20092.8	19477	18880	18301.4	17740.4	17196.7	16669.6	16158.7	15663.4	15183.4	14718	14266.9	13829.6	13405.7	12994.9
478	39	1.3871e+06	692435	86554.4	82494.3	78624.6	74936.5	71421.4	68071.1	64878	61834.7	58934.2	56169.7	53534.9	51023.7	48630.2	46349.1	44174.9	42102.8	40127.8	38245.5	36451.5	34741.6	33112	31558.7	30078.4	28667.5	27322.7	26041.1	24819.5	23655.3	22545.7	21854.6	21184.8	20535.5	19906.1	19296	18704.6	18131.3	17575.6	17036.9	16514.7	16008.5	15517.9	15042.3	14581.2	14134.3	13701.1	13281.2
479	39	1.41766e+06	707690	88461.3	84311.7	80356.8	76587.4	72994.9	69570.8	66307.4	63197	60232.6	57407.2	54714.3	52147.8	49701.6	47370.2	45148.2	43030.4	41011.9	39088.1	37254.5	35507	33841.4	32254	30741	29299	27924.7	26614.8	25366.3	24176.4	23042.4	22336.1	21651.5	20987.9	20344.6	19721.1	19116.6	18530.7	17962.8	17412.2	16878.5	16361.2	15859.7	15373.6	14902.4	14445.7	14002.9	13573.8
480	40	1.44889e+06	723281	90410.1	86169.2	82127.1	78274.7	74603	71103.5	67768.2	64589.3	61559.5	58671.9	55919.7	53296.6	50796.6	48413.8	46142.8	43978.3	41915.4	39949.2	38075.3	36289.3	34587	32964.6	31418.3	29944.5	28539.9	27201.1	25925.2	24709.1	23550	22828.2	22128.5	21450.3	20792.9	20155.6	19537.8	18939	18358.5	17795.8	17250.4	16721.7	16209.1	15712.3	15230.8	14763.9	14311.4	13872.8
481	40	1.48081e+06	739216	92402	88067.6	83936.5	79999.2	76246.6	72670	69261.2	66012.3	62915.8	59964.5	57151.7	54470.8	51915.7	49480.4	47159.4	44947.2	42838.8	40829.4	38914.1	37088.7	35349	33690.8	32110.5	30604.2	29168.6	27800.4	26496.3	25253.4	24068.8	23331.1	22616	21922.9	21250.9	20599.6	19968.2	19356.2	18763	18187.9	17630.4	17090.1	16566.3	16058.5	15566.3	15089.2	14626.7	14178.4
482	40	1.51344e+06	755501	94437.7	90007.8	85785.7	81761.6	77926.4	74271	70787.1	67466.6	64301.9	61285.6	58410.8	55670.8	53059.4	50570.5	48198.4	45937.5	43782.6	41728.9	39771.4	37905.8	36127.8	34433.1	32817.9	31278.5	29811.2	28412.9	27080.1	25809.8	24599.1	23845.1	23114.3	22405.9	21719.1	21053.4	20408.2	19782.7	19176.3	18588.6	18018.8	17466.6	16931.2	16412.3	15909.3	15421.6	14949	14490.8
483	40	1.54678e+06	772146	96518.2	91990.7	87675.6	83562.9	79643.1	75907.2	72346.6	68952.9	65718.5	62635.8	59697.6	56897.3	54228.4	51684.6	49260.2	46949.5	44747.2	42648.2	40647.6	38740.9	36923.7	35191.7	33540.9	31967.5	30468	29038.8	27676.7	26378.4	25141	24370.5	23623.5	22899.5	22197.6	21517.3	20857.8	20218.5	19598.8	18998.1	18415.8	17851.4	17304.2	16773.9	16259.7	15761.4	15278.3	14810
484	40	1.58086e+06	789157	98644.6	94017.4	89607.2	85403.9	81397.8	77579.5	73940.4	70472	67166.3	64015.7	61012.8	58150.8	55423.1	52823.3	50345.5	47983.8	45733	43587.8	41543.1	39594.4	37737.1	35967	34279.8	32671.8	31139.2	29678.6	28286.4	26959.5	25694.9	24907.4	24144	23404	22686.6	21991.3	21317.3	20663.9	20030.6	19416.6	18821.5	18244.7	17685.5	17143.4	16618	16108.6	15614.9	15136.3
485	40	1.61568e+06	806543	100818	96088.7	91581.3	87285.4	83191	79288.7	75569.4	72024.6	68646.1	65426	62357	59431.9	56644.1	53987	51454.6	49041	46740.6	44548	42458.4	40466.7	38568.5	36759.3	35035	33391.6	31825.3	30332.4	28909.6	27553.5	26261	25456.1	24675.9	23919.6	23186.5	22475.8	21786.9	21119.2	20471.9	19844.4	19236.2	18646.6	18075.1	17521.1	16984.1	16463.5	15958.9	15469.8
486	40	1.65128e+06	824312	103039	98205.6	93598.9	89208.4	85023.8	81035.5	77234.3	73611.4	70158.4	66867.4	63730.8	60741.3	57892	55176.4	52588.2	50121.4	47770.3	45529.5	43393.8	41358.3	39418.2	37569.2	35806.9	34127.3	32526.4	31000.7	29546.5	28160.5	26839.6	26016.9	25219.5	24446.6	23697.3	22971	22266.9	21584.4	20922.9	20281.6	19660	19057.4	18473.3	17907.1	17358.2	16826.2	16310.5	15810.6
487	40	1.68766e+06	842472	105309	100369	95661	91173.7	86897	82820.8	78935.8	75233.1	71704.1	68340.6	65134.8	62079.5	59167.4	56392	53746.8	51225.6	48822.7	46532.5	44349.8	42269.4	40286.6	38396.9	36595.8	34879.1	33243	31683.6	30197.4	28780.9	27430.9	26590.1	25775.1	24985.1	24219.3	23477	22757.5	22060	21383.8	20728.4	20093.1	19477.3	18880.3	18301.6	17740.7	17196.9	16669.8	16158.9
488	40	1.72484e+06	861032	107629	102580	97768.5	93182.4	88811.4	84645.4	80674.9	76890.5	73283.8	69846.2	66569.8	63447.1	60471	57634.4	54930.9	52354.2	49898.3	47557.7	45326.9	43200.7	41174.2	39242.8	37402	35647.5	33975.4	32381.7	30862.7	29415	28035.2	27175.9	26343	25535.6	24752.9	23994.3	23258.8	22546	21854.9	21185.1	20535.8	19906.4	19296.2	18704.8	18131.5	17575.8	17037.1	16514.9
489	40	1.76284e+06	880002	110000	104840	99922.5	95235.3	90768	86510.2	82452.2	78584.5	74898.3	71384.9	68036.4	64844.9	61803.2	58904.1	56141	53507.6	50997.6	48605.4	46325.4	44152.4	42081.3	40107.3	38226	36432.9	34723.9	33095.1	31542.6	30063	28652.8	27774.6	26923.3	26098.2	25298.3	24522.9	23771.2	23042.7	22336.4	21651.8	20988.2	20344.9	19721.3	19116.9	18531	17963	17412.4	16878.8
490	40	1.80168e+06	899389	112424	107150	102124	97333.4	92767.7	88416.1	84268.7	80315.8	76548.3	72957.6	69535.3	66273.5	63164.8	60201.8	57377.9	54686.4	52121.2	49676.3	47346	45125.1	43008.4	40991	39068.1	37235.5	35488.9	33824.2	32237.5	30725.3	29284.1	28386.5	27516.5	26673.1	25855.6	25063.1	24295	23550.3	22828.5	22128.8	21450.6	20793.1	20155.8	19538.1	18939.2	18358.7	17796	17250.6
491	40	1.84137e+06	919203	114900	109511	104374	99477.7	94811.4	90364	86125.2	82085.2	78234.8	74564.9	71067.2	67733.6	64556.4	61528.1	58642	55891.2	53269.4	50770.7	48389.1	46119.3	43955.9	41894	39928.9	38055.9	36270.7	34569.3	32947.8	31402.2	29929.2	29011.9	28122.7	27260.8	26425.2	25615.3	24830.2	24069.2	23331.4	22616.3	21923.2	21251.2	20599.9	19968.5	19356.5	18763.2	18188.1	17630.7
492	41	1.88194e+06	939454	117432	111923	106673	101669	96900.2	92354.8	88022.6	83893.7	79958.4	76207.7	72632.9	69225.8	65978.6	62883.7	59933.9	57122.5	54443	51889.2	49455.2	47135.3	44924.3	42817	40808.5	38894.3	37069.8	35330.9	33673.6	32094.1	30588.6	29651.1	28742.3	27861.3	27007.4	26179.6	25377.2	24599.4	23845.5	23114.6	22406.1	21719.4	21053.7	20408.4	19782.9	19176.6	18588.8	18019.1
493	41	1.9234e+06	960151	120019	114389	109023	103909	99035	94389.5	89961.8	85741.9	81719.9	77886.6	74233.1	70751	67432.2	64269	61254.3	58381	55642.4	53032.4	50544.7	48173.8	45914	43760.3	41707.6	39751.1	37886.5	36109.3	34415.5	32801.1	31262.5	30304.3	29375.5	28475.1	27602.4	26756.4	25936.3	25141.4	24370.8	23623.8	22899.8	22197.9	21517.5	20858	20218.7	19599	18998.3	18416
494	41	1.96577e+06	981304	122663	116909	111425	106198	101217	96469	91943.8	87630.9	83520.3	79602.5	75868.5	72309.7	68917.8	65685	62603.8	59667.2	56868.3	54200.7	51658.3	49235.1	46925.5	44724.4	42626.4	40626.9	38721.2	36904.8	35173.7	33523.8	31951.2	30971.9	30022.7	29102.5	28210.5	27345.9	26507.7	25695.3	24907.7	24144.3	23404.3	22686.9	21991.6	21317.6	20664.2	20030.8	19416.9	18821.8
495	41	2.00908e+06	1.00292e+06	125365	119485	113880	108538	103447	98594.3	93969.4	89561.5	85360.3	81356.2	77540	73902.7	70436.1	67132.1	63983	60981.7	58121.2	55394.8	52796.3	50319.8	47959.4	45709.7	43565.5	41522	39574.2	37717.9	35948.6	34262.3	32655.1	31654.3	30684.1	29743.6	28832	27948.3	27091.7	26261.3	25456.4	24676.2	23919.9	23186.8	22476.1	21787.2	21119.4	20472.1	19844.7	19236.4
496	41	2.05334e+06	1.02502e+06	128127	122117	116389	110929	105726	100766	96039.6	91534.6	87240.9	83148.6	79248.2	75530.9	71987.8	68611	65392.6	62325.2	59401.6	56615.2	53959.5	51428.4	49016	46716.7	44525.3	42436.7	40446.1	38548.8	36740.6	35017.2	33374.6	32351.7	31360.1	30398.9	29467.2	28564	27688.6	26839.9	26017.3	25219.9	24446.9	23697.6	22971.3	22267.2	21584.7	20923.2	20281.9	19660.2
497	41	2.09858e+06	1.0476e+06	130950	124807	118953	113373	108055	102986	98155.5	93551.2	89162.9	84980.4	80994.2	77194.9	73573.8	70122.6	66833.3	63698.3	60710.3	57862.5	55148.3	52561.4	50095.8	47745.9	45506.2	43371.6	41337.2	39398.1	37550	35788.6	34109.8	33064.4	32051	31068.6	30116.4	29193.3	28298.6	27431.2	26590.5	25775.5	24985.5	24219.7	23477.3	22757.8	22060.2	21384.1	20728.7	20093.4
498	41	2.14481e+06	1.07068e+06	133835	127557	121574	115871	110436	105255	100318	95612.2	91127.2	86852.6	82778.5	78895.5	75194.7	71667.5	68305.7	65101.6	62047.8	59137.3	56363.2	53719.3	51199.5	48797.8	46508.8	44327.2	42247.9	40266.1	38377.3	36577.1	34861.3	33792.8	32757.1	31753.1	30779.9	29836.5	28922	28035.6	27176.3	26343.3	25535.9	24753.2	23994.6	23259.1	22546.3	21855.2	21185.4	20536
499	41	2.19206e+06	1.09427e+06	136784	130367	124252	118424	112869	107574	102528	97718.6	93134.8	88766.1	84602.2	80633.7	76851.3	73246.4	69810.5	66535.8	63414.8	60440.1	57605	54902.8	52327.4	49872.9	47533.4	45303.7	43178.6	41153.2	39222.8	37382.9	35629.3	34537.3	33478.8	32452.6	31458	30493.8	29559.2	28653.2	27775	26923.7	26098.5	25298.6	24523.2	23771.6	23043	22336.7	21652.1	20988.5
500	41	2.24036e+06	1.11838e+06	139797	133239	126989	121033	115355	109944	104787	99871.5	95186.7	90721.7	86466.1	82410.1	78544.4	74860.1	71348.5	68001.7	64811.9	61771.7	58874.1	56112.4	53480.3	50971.6	48580.6	46301.8	44129.9	42059.8	40086.9	38206.5	36414.3	35298.2	34216.3	33167.6	32151	31165.6	30210.4	29284.5	28386.9	27516.8	26673.5	25855.9	25063.5	24295.3	23550.6	22828.8	22129.1	21450.9
501	41	2.28971e+06	1.14302e+06	142877	136175	129787	123699	117897	112366	107095	102072	97283.7	92720.3	88371	84225.7	80274.8	76509.3	72920.4	69499.8	66239.7	63132.5	60171.1	57348.6	54658.5	52094.6	49650.9	47321.9	45102.1	42986.4	40970	39048.2	37216.5	36075.9	34970.1	33898.3	32859.3	31852.2	30876	29929.6	29012.3	28123.1	27261.1	26425.6	25615.6	24830.5	24069.5	23331.7	22616.6	21923.4
502	41	2.34016e+06	1.1682e+06	146025	139175	132646	126424	120494	114842	109455	104320	99427	94763.1	90317.9	86081.3	82043.4	78194.9	74526.9	71031	67699	64523.4	61496.7	58612	55862.7	53242.3	50744.8	48364.4	46095.7	43933.5	41872.6	39908.5	38036.4	36870.6	35740.6	34645.1	33583.3	32554	31556.2	30589	29651.5	28742.6	27861.7	27007.7	26180	25377.6	24599.7	23845.8	23114.9	22406.4
503	41	2.39171e+06	1.19393e+06	149242	142241	135569	129209	123149	117372	111866	106619	101617	96850.8	92307.7	87977.7	83850.8	79917.6	76168.8	72595.9	69190.5	65944.9	62851.6	59903.3	57093.4	54415.2	51862.7	49429.9	47111.3	44901.4	42795.1	40787.7	38874.4	37682.9	36528	35408.4	34323.1	33271.1	32251.4	31262.9	30304.7	29375.9	28475.5	27602.7	26756.7	25936.6	25141.7	24371.1	23624.1	22900.1
504	42	2.44441e+06	1.22024e+06	152530	145375	138555	132056	125862	119958	114331	108968	103856	98984.5	94341.3	89915.9	85698.2	81678.2	77846.9	74195.2	70714.9	67397.8	64236.3	61223.1	58351.2	55614.1	53005.3	50518.9	48149.2	45890.6	43738	41686.3	39730.9	38513.1	37332.7	36188.5	35079.3	34004.1	32961.9	31951.7	30972.3	30023	29102.9	28210.9	27346.2	26508.1	25695.6	24908	24144.6	23404.6
505	42	2.49826e+06	1.24712e+06	155890	148577	141608	134965	128634	122600	116849	111368	106144	101165	96419.7	91896.9	87586.2	83477.7	79561.9	75829.8	72272.8	68882.6	65651.4	62571.9	59636.7	56839.3	54173.1	51631.9	49210	46901.6	44701.5	42604.7	40606.2	39361.6	38155.2	36985.7	35852.1	34753.3	33688.1	32655.6	31654.7	30684.5	29744	28832.4	27948.7	27092.1	26261.7	25456.8	24676.5	23920.2
506	42	2.5533e+06	1.27459e+06	159324	151851	144728	137939	131468	125301	119424	113822	108483	103394	98544	93921.5	89515.8	85316.8	81314.7	77500.4	73865	70400.1	67097.8	63950.4	60950.6	58091.5	55366.5	52769.4	50294.1	47934.9	45686.4	43543.3	41500.8	40228.8	38995.8	37800.6	36642	35518.9	34430.3	33375	32352.1	31360.5	30399.3	29467.6	28564.4	27688.9	26840.3	26017.6	25220.2	24447.2
507	42	2.60955e+06	1.30268e+06	162834	155196	147916	140978	134365	128062	122055	116329	110873	105672	100715	95990.6	91487.9	87196.4	83106.2	79207.8	75492.3	71951.1	68576	65359.3	62293.4	59371.3	56586.3	53932	51402.1	48990.9	46692.9	44502.6	42415.1	41115.1	39854.9	38633.4	37449.3	36301.4	35188.8	34110.3	33064.8	32051.4	31069	30116.8	29193.7	28298.9	27431.6	26590.8	25775.8	24985.8
508	42	2.66704e+06	1.33137e+06	166422	158615	151175	144084	137325	130883	124744	118892	113315	108000	102934	98105.4	93503.5	89117.4	84937.1	80952.8	77155.5	73536.3	70086.8	66799.2	63665.8	60679.3	57833	55120.1	52534.6	50070.3	47721.6	45483	43349.5	42020.9	40732.9	39484.5	38274.3	37101.2	35964.1	34861.8	33793.3	32757.5	31753.5	30780.3	29836.9	28922.4	28035.9	27176.6	26343.7	25536.2
509	42	2.7258e+06	1.36071e+06	170088	162110	154505	147258	140350	133767	127492	121512	115812	110379	105202	100267	95563.4	91080.7	86808.3	82736.3	78855.3	75156.3	71630.9	68270.8	65068.4	62016.1	59107.1	56334.5	53691.9	51173.4	48772.9	46485.1	44304.5	42946.6	41630.3	40354.4	39117.5	37918.6	36756.4	35629.8	34537.8	33479.2	32453.1	31458.4	30494.2	29559.6	28653.6	27775.3	26924	26098.8
510	42	2.78585e+06	1.39068e+06	173835	165681	157909	150502	143442	136714	130301	124189	118363	112811	107519	102476	97668.8	93087.3	88720.8	84559	80592.5	76812.1	73209	69774.9	66501.9	63382.4	60409.3	57575.6	54874.8	52300.7	49847.4	47509.2	45280.6	43892.8	42547.5	41243.4	39979.3	38754	37566.2	36414.8	35298.7	34216.8	33168	32151.4	31166	30210.8	29284.8	28387.3	27517.2	26673.8
511	42	2.84722e+06	1.42132e+06	177665	169331	161388	153818	146603	139726	133171	126925	120971	115296	109888	104733	99820.5	95138.1	90675.4	86422	82368.1	78504.3	74821.9	71312.1	67967	64778.8	61740.1	58844	56083.8	53453	50945.6	48555.8	46278.2	44859.8	43484.8	42152	40860.1	39607.7	38393.8	37217	36076.3	34970.6	33898.8	32859.8	31852.6	30876.4	29930	29012.7	28123.4	27261.5
512	42	2.90995e+06	1.45263e+06	181579	173062	164944	157207	149832	142804	136105	129721	123636	117836	112309	107041	102020	97234.1	92673	88325.9	84182.7	80233.9	76470.2	72883.2	69464.4	66205.9	63100.3	60140.4	57319.3	54630.6	52068	49625.6	47297.7	45848.1	44442.8	43080.7	41760.3	40480.3	39239.6	38036.9	36871.1	35741	34645.6	33583.7	32554.4	31556.6	30589.4	29651.8	28743	27862.1
513	42	2.97406e+06	1.48464e+06	185580	176874	168578	160670	153133	145950	139104	132579	126360	120432	114783	109399	104267	99376.3	94714.7	90271.8	86037.3	82001.5	78155	74488.9	70994.7	67664.5	64490.5	61465.4	58582.1	55834.2	53215.1	50718.9	48339.7	46858.1	45422	44029.8	42680.3	41372.2	40104.1	38874.9	37683.4	36528.4	35408.9	34323.6	33271.6	32251.8	31263.3	30305.1	29376.3	28475.9
514	42	3.03958e+06	1.51735e+06	189668	180771	172292	164210	156507	149165	142168	135500	129144	123086	117312	111809	106564	101566	96801.4	92260.6	87932.8	83808.1	79876.8	76129.9	72558.8	69155.2	65911.3	62819.5	59872.8	57064.2	54387.5	51836.3	49404.7	47890.5	46422.6	44999.8	43620.6	42283.6	40987.6	39731.4	38513.6	37333.2	36188.9	35079.8	34004.6	32962.4	31952.1	30972.7	30023.4	29103.2
515	42	3.10655e+06	1.55077e+06	193847	184754	176087	167827	159955	152452	145301	138485	131989	125797	119896	114272	108912	103803	98934	94293.2	89870.1	85654.4	81636.5	77807.1	74157.3	70678.8	67363.4	64203.5	61191.8	58321.4	55585.7	52978.3	50493.1	48945.5	47445.4	45991.2	44581.6	43215.2	41890.6	40606.7	39362.1	38155.7	36986.2	35852.6	34753.7	33688.5	32656	31655.1	30684.9	29744.4
516	43	3.17499e+06	1.58494e+06	198117	188824	179967	171525	163479	155810	148502	141536	134897	128569	122538	116790	111311	106090	101114	96370.5	91850	87541.5	83435.1	79521.3	75791.1	72235.9	68847.4	65617.9	62539.9	59606.3	56810.3	54145.4	51605.6	50023.9	48490.6	47004.4	45563.8	44167.2	42813.5	41501.3	40229.3	38996.3	37801.1	36642.5	35519.4	34430.7	33375.4	32352.5	31360.9	30399.7
517	43	3.24493e+06	1.61986e+06	202482	192984	183932	175304	167080	159243	151773	144654	137868	131401	125238	119363	113764	108427	103341	98493.7	93873.5	89470.1	85273.2	81273.2	77460.9	73827.3	70364.2	67063.6	63917.7	60919.5	58061.9	55338.3	52742.5	51125.9	49558.9	48040	46567.6	45140.3	43756.7	42415.6	41115.6	39855.4	38633.9	37449.7	36301.9	35189.3	34110.7	33065.3	32051.8	31069.4
518	43	3.31642e+06	1.65554e+06	206943	197236	187984	179166	170761	162751	155117	147841	140906	134296	127997	121993	116270	110816	105618	100664	95941.6	91441.2	87151.9	83063.7	79167.4	75453.8	71914.4	68541	65325.9	62261.6	59341	56557.4	53904.4	52252.3	50650.8	49098.3	47593.5	46134.8	44720.8	43350.1	42021.4	40733.5	39485	38274.8	37101.7	35964.5	34862.2	33793.7	32757.9	31753.9
519	43	3.38949e+06	1.69202e+06	211502	201581	192125	183113	174523	166337	158534	151098	144010	137255	130816	124680	118832	113257	107945	102881	98055.3	93455.7	89071.9	84893.7	80911.5	77116.1	73498.7	70051.1	66765.1	63633.3	60648.4	57803.5	55092	53403.5	51766.7	50180	48642	47151.2	45706	44305.1	42947.2	41630.9	40354.9	39118	37919.1	36756.9	35630.3	34538.2	33479.6	32453.5
520	43	3.46416e+06	1.72929e+06	216162	206022	196358	187147	178368	170001	162027	154427	147183	140279	133698	127427	121450	115753	110323	105148	100216	95514.7	91034.2	86764	82694.1	78815.1	75118	71594.3	68236	65035.2	61984.5	59076.9	56305.7	54580	52907.1	51285.5	49713.7	48189.9	46712.9	45281.2	43893.3	42548	41243.9	39979.8	38754.5	37566.6	36415.2	35299.1	34217.2	33168.5
521	43	3.54048e+06	1.76739e+06	220924	210561	200684	191270	182298	173747	165597	157829	150425	143369	136644	130234	124125	118303	112753	107464	102423	97618.9	93039.8	88675.5	84515.9	80551.4	76772.9	73171.6	69739.3	66468	63350.1	60378.4	57546.2	55782.4	54072.7	52415.4	50808.9	49251.6	47742.1	46278.8	44860.4	43485.4	42152.6	40860.6	39608.3	38394.3	37217.5	36076.8	34971.1	33899.2
522	43	3.61848e+06	1.80633e+06	225791	215200	205105	195484	186314	177575	169245	161306	153739	146528	139654	133103	126860	120909	115237	109832	104680	99769.6	95089.6	90629.1	86377.9	82326	78464.3	74783.7	71275.7	67932.3	64745.7	61708.6	58814	57011.4	55264	53570.2	51928.3	50336.7	48793.9	47298.4	45848.7	44443.4	43081.2	41760.8	40480.9	39240.1	38037.4	36871.6	35741.5	34646
523	43	3.6982e+06	1.84612e+06	230765	219941	209624	199791	190419	181487	172973	164860	157126	149756	142731	136036	129655	123573	117776	112252	106986	101968	97184.5	92625.7	88280.8	84139.8	80192.9	76431.2	72846	69428.9	66172.1	63068.1	60109.7	58267.4	56481.5	54750.4	53072.3	51445.6	49868.8	48340.4	46858.8	45422.6	44030.4	42680.9	41372.7	40104.6	38875.4	37683.9	36528.9	35409.3
524	43	3.77967e+06	1.8868e+06	235849	224786	214242	204192	194614	185485	176784	168492	160588	153055	145876	139033	132511	126295	120371	114725	109343	104214	99325.5	94666.4	90225.8	85993.4	81959.6	78115.1	74450.8	70958.5	67630	64457.6	61434	59551.1	57725.8	55956.6	54241.5	52579	50967.5	49405.4	47891.1	46423.3	45000.4	43621.1	42284.2	40988.2	39731.9	38514.1	37333.7	36189.4
525	43	3.86294e+06	1.92836e+06	241045	229738	218962	208691	198901	189571	180679	172204	164126	156427	149089	142096	135430	129078	123023	117252	111752	106510	101514	96752	92213.5	87888	83765.3	79836	76091.1	72521.8	69119.9	65877.6	62787.4	60863	58997.6	57189.3	55436.5	53737.4	52090.4	50493.8	48946.2	47446	45991.8	44582.2	43215.7	41891.2	40607.2	39362.6	38156.2	36986.7
526	43	3.94805e+06	1.97085e+06	246356	234800	223786	213288	203283	193748	184659	175997	167742	159873	152374	145226	138414	131921	125733	119835	114214	108856	103750	98883.5	94245.1	89824.2	85610.7	81594.9	77767.4	74119.5	70642.7	67329	64170.7	62203.9	60297.4	58449.3	56657.8	54921.3	53238	51606.2	50024.5	48491.3	47005	45564.4	44167.8	42814.1	41501.8	40229.8	38996.8	37801.6
527	43	4.03502e+06	2.01427e+06	251783	239973	228716	217987	207762	198016	188728	179875	171437	163395	155731	148426	141463	134828	128503	122475	116730	111255	106036	101062	96321.4	91803.1	87496.8	83392.5	79480.7	75752.4	72199	68812.3	65584.5	63574.3	61625.8	59737	57906	56131.2	54410.8	52743.2	51126.6	49559.6	48040.6	46568.2	45140.9	43757.3	42416.2	41116.1	39855.9	38634.4
528	44	4.12392e+06	2.05864e+06	257330	245259	233755	222790	212339	202379	192886	183838	175214	166995	159162	151696	144580	137798	131334	125174	119302	113706	108372	103288	98443.4	93825.6	89424.4	85229.7	81231.7	77421.3	73789.6	70328.3	67029.3	64974.9	62983.5	61053	59181.8	57367.9	55609.6	53905.1	52253	50651.4	49099	47594.1	46135.4	44721.3	43350.6	42022	40734	39485.5
529	44	4.21477e+06	2.104e+06	263000	250663	238905	227698	217017	206837	197135	187888	179074	170674	162668	155038	147765	140834	134228	127931	121930	116211	110760	105564	100612	95892.7	91394.5	87107.4	83021.4	79127	75415.3	71877.7	68506.1	66406.4	64371	62398.1	60485.6	58631.7	56834.7	55092.7	53404.2	51767.3	50180.7	48642.7	47151.8	45706.6	44305.7	42947.7	41631.4	40355.4
530	44	4.30763e+06	2.15035e+06	268794	256185	244168	232714	221798	211394	201478	192027	183019	174434	166252	158453	151021	143937	137185	130750	124617	118771	113200	107890	102829	98005.3	93408	89026.5	84850.4	80870.2	77076.8	73461.2	70015.3	67869.4	65789.2	63772.8	61818.2	59923.4	58086.8	56306.5	54580.7	52907.8	51286.2	49714.3	48190.6	46713.5	45281.8	43893.9	42548.6	41244.5
531	44	4.40253e+06	2.19772e+06	274715	261829	249547	237841	226685	216051	205917	196258	187052	178277	169915	161944	154348	147108	140207	133630	127362	121388	115694	110267	105094	100164	95465.9	90987.8	86719.7	82651.9	78774.8	75079.7	71557.8	69364.6	67238.6	65177.7	63180.1	61243.6	59366.5	57547	55783.2	54073.4	52416.1	50809.6	49252.3	47742.7	46279.4	44860.9	43486	42153.1
532	44	4.49952e+06	2.24614e+06	280768	267597	255045	243081	231679	220811	210453	200581	191172	182205	173658	165512	157748	150349	143296	136574	130168	124062	118242	112696	107410	102371	97569.1	92992.3	88630.2	84472.8	80510.3	76733.7	73134.3	70892.8	68719.9	66613.7	64572	62592.9	60674.4	58814.8	57012.1	55264.7	53570.9	51928.9	50337.3	48794.5	47299	45849.3	44444	43081.8
533	44	4.59865e+06	2.29563e+06	286953	273493	260664	248437	236783	225676	215090	205000	195384	186219	177484	169158	161224	153661	146453	139583	133036	126795	120847	115179	109776	104626	99718.7	95041	90582.9	86333.8	82284	78424.2	74745.5	72454.6	70233.9	68081.2	65994.6	63971.9	62011.1	60110.5	58268.1	56482.2	54751.1	53073	51446.3	49869.5	48341	46859.4	45423.1	44030.9
534	44	4.69996e+06	2.3462e+06	293275	279518	266406	253910	241999	230648	219828	209517	199689	190322	181394	172885	164775	157046	149679	142658	135966	129589	123510	117716	112194	106932	101916	97134.9	92578.5	88235.8	84096.8	80152	76392.2	74050.8	71781.2	69581.1	67448.5	65381.2	63377.3	61434.8	59551.8	57726.6	55957.3	54242.2	52579.7	50968.2	49406	47891.7	46423.9	45001
535	44	4.80351e+06	2.39789e+06	299736	285676	272276	259504	247331	235729	224671	214133	204088	194515	185390	176694	168406	160506	152977	145801	138962	132443	126231	120310	114666	109287	104161	99274.9	94618.1	90179.7	85949.6	81917.8	78075.2	75682.2	73362.6	71114.1	68934.4	66821.6	64773.6	62788.3	60863.8	58998.4	57190.1	55437.2	53738.1	52091	50494.5	48946.8	47446.6	45992.4
536	44	4.90933e+06	2.45072e+06	306340	291970	278274	265221	252780	240922	229621	218850	208584	198800	189475	180587	172116	164042	156347	149013	142023	135361	129012	122960	117192	111695	106456	101462	96702.6	92166.5	87843.1	83722.6	79795.3	77349.6	74978.8	72680.8	70453.1	68293.8	66200.6	64171.6	62204.7	60298.2	58450	56658.6	54922	53238.7	51606.9	50025.2	48491.9	47005.7
537	44	5.01749e+06	2.50471e+06	313089	298402	284405	271064	258349	246230	234680	223672	213180	203180	193649	184565	175908	167656	159792	152296	145152	138343	131854	125669	119774	114156	108801	103697	98833	94197	89778.4	85567	81553.3	79053.7	76630.7	74282	72005.3	69798.3	67659	65585.3	63575.1	61626.6	59737.7	57906.8	56132	54411.6	52743.9	51127.3	49560.2	48041.2
538	44	4.80804e+06	0	0	304976	290670	277036	264040	251655	239850	228599	217876	207656	197915	188631	179783	171350	163312	155651	148350	141391	134759	128438	122413	116671	111198	105982	101010	96272.2	91756.3	87452.2	83349.9	80795.3	78318.9	75918.5	73591.6	71336.1	69149.6	67030.2	64975.8	62984.3	61053.8	59182.5	57368.6	55610.3	53905.9	52253.7	50652.1	49099.6
[truncated: 110 more columns]
